# Supplementary material for: POWERDRESS interacts with HISTONE DEACETYLASE 9 to promote aging in Arabidopsis
Source: eLife. 2016 Nov 22;5:e17214. doi: 10.7554/eLife.17214 (PMC5119886; doi:10.7554/eLife.17214)
Supplement: Figure 1—source data 1. — DOI: http://dx.doi.org/10.7554/eLife.17214.004 [file elife-17214-fig1-data1.xlsx]

## Sheet: HDA9
List of proteins that only identified in HDA9 IP-MS but not in the WT ( cut off with coverage>5%)
Accession	Description	Coverage % *	# Unique Peptides	# AAs	MW [kDa]	calc. pI
AT3G44680	Histone deacetylase 9	87.56	51	426	48.7	5.44
AT5G67320	WD-40 repeat family protein	55.14	22	613	69.7	6.07
AT5G16070	TCP-1/cpn60 chaperonin family protein	44.86	3	535	58.9	6.25
AT3G18190	TCP-1/cpn60 chaperonin family protein	42.72	14	536	57.7	7.68
AT3G26450	Polyketide cyclase/dehydrase and lipid transport superfamily protein	35.53	3	152	17.8	5.15
AT2G34480	Ribosomal protein L18ae/LX family protein	34.83	5	178	21.3	10.48
AT5G20000	AAA-type ATPase family protein	34.37	7	419	47.1	8.59
AT3G12110	actin-11	33.16	1	377	41.6	5.39
AT5G18404	unknown protein; Has 30201 Blast hits to 17322 proteins in 780 species: Archae - 12; Bacteria - 1396; Metazoa - 17338; Fungi - 3422; Plants - 5037; Viruses - 0; Other Eukaryotes - 2996 (source: NCBI BLink).	31.76	1	85	9.3	8.95
AT5G32597	unknown protein; Has 30201 Blast hits to 17322 proteins in 780 species: Archae - 12; Bacteria - 1396; Metazoa - 17338; Fungi - 3422; Plants - 5037; Viruses - 0; Other Eukaryotes - 2996 (source: NCBI BLink).	30.23	1	43	4.9	9.31
AT5G02490	Heat shock protein 70 (Hsp 70) family protein	30.17	1	653	71.3	5.12
AT3G12580	heat shock protein 70	29.85	1	650	71.1	5.25
AT1G15930	Ribosomal protein L7Ae/L30e/S12e/Gadd45 family protein	29.17	3	144	15.4	5.55
AT1G54630	acyl carrier protein 3	27.21	2	136	14.6	5.31
AT3G52250	POWERDRESS, Duplicated homeodomain-like superfamily protein	26.51	27	1656	181.6	7.06
AT1G03630	protochlorophyllide oxidoreductase C	25.19	5	401	43.9	9.11
AT4G15000	Ribosomal L27e protein family	23.7	3	135	15.6	10.26
AT3G09200	Ribosomal protein L10 family protein	23.44	4	320	34.1	5.07
AT4G29305	low-molecular-weight cysteine-rich 25	23.38	1	77	8.4	7.83
AT1G56330	secretion-associated RAS 1B	23.32	3	193	22	7.05
AT3G10850	Metallo-hydrolase/oxidoreductase superfamily protein	22.87	3	258	28.8	6.38
AT2G22230	Thioesterase superfamily protein	22.73	4	220	24.2	8.48
AT5G22580	Stress responsive A/B Barrel Domain	22.52	2	111	12.3	5.73
AT2G33233	low-molecular-weight cysteine-rich 49	22.5	1	80	8.7	6.92
AT2G24020	Uncharacterised BCR, YbaB family COG0718	21.98	3	182	19.8	9.1
AT5G09830	BolA-like family protein	21.51	1	93	10.4	5.83
AT4G38740	rotamase CYP 1	20.93	2	172	18.4	7.81
AT2G47710	Adenine nucleotide alpha hydrolases-like superfamily protein	20.37	1	162	17.3	7.88
AT1G10588	Gibberellin-regulated family protein	20	1	90	9.8	7.4
AT3G05640	Protein phosphatase 2C family protein	19.83	2	358	39.8	6.92
AT5G14910	Heavy metal transport/detoxification superfamily protein	19.66	2	178	18.9	5.27
AT2G40765	unknown protein; FUNCTIONS IN: molecular_function unknown; INVOLVED IN: biological_process unknown; LOCATED IN: mitochondrion, mitochondrial respiratory chain complex III; EXPRESSED IN: 24 plant structures; EXPRESSED DURING: 15 growth stages; Has 32 Blast hits to 32 proteins in 11 species: Archae - 0; Bacteria - 0; Metazoa - 0; Fungi - 0; Plants - 32; Viruses - 0; Other Eukaryotes - 0 (source: NC…	19.3	1	57	6	8.62
AT5G39850	Ribosomal protein S4	19.29	6	197	23.1	10.35
AT1G15120	Ubiquinol-cytochrome C reductase hinge protein	19.28	1	166	19	5.96
AT1G10630	ADP-ribosylation factor A1F	18.78	2	181	20.6	6.95
AT3G05000	Transport protein particle (TRAPP) component	18.5	1	173	19.6	7.74
AT5G19370	rhodanese-like domain-containing protein / PPIC-type PPIASE domain-containing protein	18.39	3	299	33	8.41
AT3G53890	Ribosomal protein S21e	18.29	1	82	9.1	8
AT5G52720	Copper transport protein family	18.02	1	111	12.6	9.47
AT1G29550	Eukaryotic initiation factor 4E protein	17.5	1	240	27.1	7.33
AT2G44120	Ribosomal protein L30/L7 family protein	17.41	1	247	28.5	9.88
AT5G13510	Ribosomal protein L10 family protein	17.27	3	220	24.7	9.32
AT3G18215	Protein of unknown function, DUF599	16.39	1	244	27.6	8.73
AT1G48630	receptor for activated C kinase 1B	16.26	2	326	35.8	7.11
AT1G69230	SPIRAL1-like2	15.45	1	110	10.9	7.42
AT4G25080	magnesium-protoporphyrin IX methyltransferase	15.38	4	312	33.8	7.87
AT5G59880	actin depolymerizing factor 3	15.11	1	139	15.9	6.34
AT4G29710	Alkaline-phosphatase-like family protein	15.04	1	133	15	9.92
AT5G46877	Defensin-like (DEFL) family protein	14.94	1	87	9.9	7.96
AT3G21200	proton gradient regulation 7	14.83	3	317	35.4	5.96
AT1G05720	selenoprotein family protein	14.72	1	163	18.6	5.16
AT2G30870	glutathione S-transferase PHI 10	14.42	2	215	24.2	5.67
AT1G76100	plastocyanin 1	14.04	1	171	17.6	5.95
AT3G05020	acyl carrier protein 1	13.87	1	137	15	7.14
AT2G38790	unknown protein; Has 21 Blast hits to 21 proteins in 5 species: Archae - 0; Bacteria - 0; Metazoa - 0; Fungi - 0; Plants - 19; Viruses - 0; Other Eukaryotes - 2 (source: NCBI BLink).	13.73	1	204	22.5	8.09
AT4G06490	Protein of unknown function (DUF3287)	13.01	1	146	16.6	9.8
AT1G79550	phosphoglycerate kinase	12.97	1	401	42.1	5.68
AT1G79660	unknown protein; BEST Arabidopsis thaliana protein match is: unknown protein (TAIR:AT1G16170.1); Has 30201 Blast hits to 17322 proteins in 780 species: Archae - 12; Bacteria - 1396; Metazoa - 17338; Fungi - 3422; Plants - 5037; Viruses - 0; Other Eukaryotes - 2996 (source: NCBI BLink).	12.9	1	93	10.5	9.36
AT5G49000	Galactose oxidase/kelch repeat superfamily protein	12.9	1	372	42	9.01
AT4G09000	general regulatory factor 1	12.89	1	318	35.8	4.77
AT2G17240	unknown protein; FUNCTIONS IN: molecular_function unknown; INVOLVED IN: biological_process unknown; LOCATED IN: chloroplast; EXPRESSED IN: 23 plant structures; EXPRESSED DURING: 14 growth stages; BEST Arabidopsis thaliana protein match is: unknown protein (TAIR:AT3G24506.1); Has 2795 Blast hits to 943 proteins in 155 species: Archae - 0; Bacteria - 388; Metazoa - 809; Fungi - 72; Plants - 153; Vi…	12.86	1	140	16.2	4.89
AT4G19100	Protein of unknown function (DUF3464)	12.15	1	214	24.2	8.53
AT3G22900	RNA polymerase Rpb7-like, N-terminal domain	12.07	1	174	19.8	6.55
AT2G20530	prohibitin 6	11.89	1	286	31.6	9.64
AT1G79340	metacaspase 4	11.72	3	418	45.5	4.82
AT3G47850	unknown protein; FUNCTIONS IN: molecular_function unknown; INVOLVED IN: biological_process unknown; LOCATED IN: chloroplast; EXPRESSED IN: 23 plant structures; EXPRESSED DURING: 12 growth stages; Has 57 Blast hits to 57 proteins in 32 species: Archae - 0; Bacteria - 5; Metazoa - 12; Fungi - 4; Plants - 29; Viruses - 0; Other Eukaryotes - 7 (source: NCBI BLink).	11.36	3	352	39.2	9.52
AT1G51400	Photosystem II 5 kD protein	11.32	1	106	11.4	9.77
AT5G42650	allene oxide synthase	11.2	4	518	58.2	8.66
AT2G39410	alpha/beta-Hydrolases superfamily protein	11.04	1	317	36.4	7.69
AT1G75800	Pathogenesis-related thaumatin superfamily protein	10.91	1	330	34.9	5.15
AT2G27970	CDK-subunit 2	10.84	1	83	10	9.13
AT5G23540	Mov34/MPN/PAD-1 family protein	10.71	1	308	34.3	6.8
AT3G10670	non-intrinsic ABC protein 7	10.65	2	338	36.9	7.14
AT2G26670	Plant haem oxygenase (decyclizing) family protein	10.64	1	282	32.7	6.95
AT5G54600	Translation protein SH3-like family protein	10.61	2	198	22	9.69
AT5G41530	BEST Arabidopsis thaliana protein match is: DNA-binding storekeeper protein-related (TAIR:AT5G14280.1); Has 1807 Blast hits to 1807 proteins in 277 species: Archae - 0; Bacteria - 0; Metazoa - 736; Fungi - 347; Plants - 385; Viruses - 0; Other Eukaryotes - 339 (source: NCBI BLink).	10.56	1	142	16.7	4.77
AT3G53870	Ribosomal protein S3 family protein	10.44	2	249	27.3	9.54
AT1G20450	Dehydrin family protein	10.38	1	260	29.5	5.17
AT1G74880	NAD(P)H:plastoquinone dehydrogenase complex subunit O	10.13	1	158	17.6	9.22
AT5G66700	homeobox 53	10.09	1	228	26.4	5.92
AT4G26840	small ubiquitin-like modifier 1	10	1	100	11	5.1
AT2G22780	peroxisomal NAD-malate dehydrogenase 1	9.89	2	354	37.4	7.96
AT3G45600	tetraspanin3	9.82	1	285	31.9	8.62
AT5G59210	myosin heavy chain-related	9.45	1	434	48.9	5.4
AT1G59800	Cullin family protein	9.41	1	255	30.4	6.55
AT4G21080	Dof-type zinc finger domain-containing protein	9.24	1	249	28.1	8.37
AT4G33920	Protein phosphatase 2C family protein	9.21	1	380	42.3	9.17
AT2G38640	Protein of unknown function (DUF567)	9.18	1	196	22.3	9.03
AT1G65770	ascorbic acid mannose pathway regulator 1	9.17	1	360	41.6	8.88
AT5G10450	G-box regulating factor 6	9.16	1	273	31	5.33
AT1G74970	ribosomal protein S9	9.13	1	208	22.6	10.46
AT1G78570	rhamnose biosynthesis 1	9.12	2	669	75.3	7.28
AT4G35250	NAD(P)-binding Rossmann-fold superfamily protein	9.11	3	395	43.7	8.43
AT1G20440	cold-regulated 47	9.06	1	265	29.9	4.77
AT1G03680	thioredoxin M-type 1	8.94	1	179	19.7	8.95
AT1G51770	Core-2/I-branching beta-1,6-N-acetylglucosaminyltransferase family protein	8.87	1	406	46.8	8.92
AT4G37850	basic helix-loop-helix (bHLH) DNA-binding superfamily protein	8.84	1	328	37.7	6.48
AT1G22400	UDP-Glycosyltransferase superfamily protein	8.79	1	489	55	5.1
AT5G35917	cytochrome P450, family 79, subfamily A, polypeptide 3 pseudogene	8.78	1	490	55.7	8.51
AT5G38660	acclimation of photosynthesis to environment	8.74	1	286	31.4	8.4
AT5G23140	nuclear-encoded CLP protease P7	8.71	1	241	26.3	7.24
AT2G32470	F-box associated ubiquitination effector family protein	8.68	1	288	33.4	6.38
AT1G08670	ENTH/VHS family protein	8.66	1	231	26.5	6.35
AT2G41950	unknown protein; FUNCTIONS IN: molecular_function unknown; INVOLVED IN: biological_process unknown; LOCATED IN: chloroplast, plant-type cell wall; EXPRESSED IN: 22 plant structures; EXPRESSED DURING: 13 growth stages; Has 53 Blast hits to 53 proteins in 24 species: Archae - 0; Bacteria - 27; Metazoa - 0; Fungi - 0; Plants - 26; Viruses - 0; Other Eukaryotes - 0 (source: NCBI BLink).	8.65	1	266	30	5.82
AT3G25640	Protein of unknown function, DUF617	8.61	1	267	30.1	8.63
AT4G35450	ankyrin repeat-containing protein 2	8.57	1	350	38	4.64
AT2G46990	indole-3-acetic acid inducible 20	8.57	1	175	19.4	4.82
AT4G09650	ATP synthase delta-subunit gene	8.55	1	234	25.7	9.06
AT3G04780	Protein of unknown function (DUF1000)	8.52	1	176	19.7	5.03
AT3G13120	Ribosomal protein S10p/S20e family protein	8.38	2	191	20.8	8.84
AT3G61970	AP2/B3-like transcriptional factor family protein	8.36	1	299	34.2	8.63
AT1G60460	unknown protein; FUNCTIONS IN: molecular_function unknown; INVOLVED IN: biological_process unknown; LOCATED IN: endomembrane system; EXPRESSED IN: 6 plant structures; EXPRESSED DURING: petal differentiation and expansion stage, E expanded cotyledon stage, D bilateral stage; Has 23 Blast hits to 23 proteins in 8 species: Archae - 0; Bacteria - 0; Metazoa - 0; Fungi - 0; Plants - 23; Viruses - 0; O…	8.32	1	493	55.6	5.64
AT1G20360	F-box family protein	8.28	1	302	34.3	8.78
AT4G16490	ARM repeat superfamily protein	8.26	1	472	50.3	5.49
AT1G69370	chorismate mutase 3	8.23	1	316	36.5	7.75
AT5G03590	GDSL-like Lipase/Acylhydrolase superfamily protein	8.23	1	231	25.9	8.27
AT5G10460	Haloacid dehalogenase-like hydrolase (HAD) superfamily protein	8.17	1	306	33	6.23
AT1G25083	Glutamine amidotransferase type 1 family protein	8.11	1	222	24.7	6
AT3G56460	GroES-like zinc-binding alcohol dehydrogenase family protein	8.05	1	348	37.2	9.25
AT5G33806	unknown protein; BEST Arabidopsis thaliana protein match is: unknown protein (TAIR:AT4G06688.1); Has 30201 Blast hits to 17322 proteins in 780 species: Archae - 12; Bacteria - 1396; Metazoa - 17338; Fungi - 3422; Plants - 5037; Viruses - 0; Other Eukaryotes - 2996 (source: NCBI BLink).	8.04	1	336	37.8	6.14
AT1G63000	nucleotide-rhamnose synthase/epimerase-reductase	7.97	1	301	33.6	5.97
AT2G45330	RNA 2'-phosphotransferase, Tpt1 / KptA family	7.96	1	289	32.3	9.57
AT2G04842	threonyl-tRNA synthetase, putative / threonine--tRNA ligase, putative	7.85	4	650	74.7	6.93
AT2G47310	flowering time control protein-related / FCA gamma-related	7.81	1	512	58.3	6.52
AT3G11400	eukaryotic translation initiation factor 3G1	7.79	1	321	35.6	7.39
AT2G44310	Calcium-binding EF-hand family protein	7.75	1	142	15.8	4.51
AT2G39720	RING-H2 finger C2A	7.73	1	401	43.1	7.12
AT4G22670	HSP70-interacting protein 1	7.71	2	441	46.6	4.93
AT2G31570	glutathione peroxidase 2	7.69	1	169	18.9	5.72
AT3G14870	Plant protein of unknown function (DUF641)	7.58	1	475	54.7	8.92
AT2G16595	Translocon-associated protein (TRAP), alpha subunit	7.57	1	251	27.4	5.2
AT1G12010	2-oxoglutarate (2OG) and Fe(II)-dependent oxygenase superfamily protein	7.5	1	320	36.5	5.25
AT5G38460	ALG6, ALG8 glycosyltransferase family	7.5	1	533	61.1	8.81
AT5G02050	Mitochondrial glycoprotein family protein	7.49	1	267	29.7	4.45
AT1G32660	F-box and associated interaction domains-containing protein	7.4	1	446	50.3	8.46
AT2G44460	beta glucosidase 28	7.39	1	582	67.3	5.43
AT1G73600	S-adenosyl-L-methionine-dependent methyltransferases superfamily protein	7.34	1	504	57.8	5.64
AT2G28120	Major facilitator superfamily protein	7.28	1	577	63.9	8.53
AT5G66020	Phosphoinositide phosphatase family protein	7.25	1	593	67.6	7.75
AT1G02930	glutathione S-transferase 6	7.21	1	208	23.5	6.23
AT5G21940	unknown protein; BEST Arabidopsis thaliana protein match is: unknown protein (TAIR:AT3G43850.1); Has 30201 Blast hits to 17322 proteins in 780 species: Archae - 12; Bacteria - 1396; Metazoa - 17338; Fungi - 3422; Plants - 5037; Viruses - 0; Other Eukaryotes - 2996 (source: NCBI BLink).	7.2	1	264	28	6.87
AT1G73110	P-loop containing nucleoside triphosphate hydrolases superfamily protein	7.18	2	432	48.3	7.33
AT3G24150	unknown protein; BEST Arabidopsis thaliana protein match is: unknown protein (TAIR:AT4G32295.1); Has 50 Blast hits to 50 proteins in 12 species: Archae - 0; Bacteria - 0; Metazoa - 7; Fungi - 0; Plants - 41; Viruses - 0; Other Eukaryotes - 2 (source: NCBI BLink).	7	1	343	38.4	8.02
AT3G28760	CONTAINS InterPro DOMAIN/s: 3-dehydroquinate synthase, prokaryotic-type (InterPro:IPR002812); Has 35333 Blast hits to 34131 proteins in 2444 species: Archae - 798; Bacteria - 22429; Metazoa - 974; Fungi - 991; Plants - 531; Viruses - 0; Other Eukaryotes - 9610 (source: NCBI BLink).	6.98	1	444	49.6	6.74
AT2G40435	BEST Arabidopsis thaliana protein match is: transcription regulators (TAIR:AT3G56220.1); Has 289 Blast hits to 289 proteins in 30 species: Archae - 0; Bacteria - 0; Metazoa - 0; Fungi - 0; Plants - 289; Viruses - 0; Other Eukaryotes - 0 (source: NCBI BLink).	6.96	1	158	17.6	4.75
AT4G05460	RNI-like superfamily protein	6.95	1	302	34.1	4.75
AT3G45740	hydrolase family protein / HAD-superfamily protein	6.91	1	376	41.9	7.3
AT2G20635	ATP binding;protein kinases;protein serine/threonine kinases	6.86	1	525	61.1	7.74
AT4G38225	unknown protein; FUNCTIONS IN: molecular_function unknown; INVOLVED IN: biological_process unknown; LOCATED IN: chloroplast; EXPRESSED IN: 21 plant structures; EXPRESSED DURING: 13 growth stages; Has 35333 Blast hits to 34131 proteins in 2444 species: Archae - 798; Bacteria - 22429; Metazoa - 974; Fungi - 991; Plants - 531; Viruses - 0; Other Eukaryotes - 9610 (source: NCBI BLink).	6.85	1	365	40.1	5.21
AT4G37410	cytochrome P450, family 81, subfamily F, polypeptide 4	6.79	1	501	57.1	8.6
AT2G44060	Late embryogenesis abundant protein, group 2	6.77	1	325	36	4.84
AT3G04600	Nucleotidylyl transferase superfamily protein	6.72	1	402	45.7	5.95
AT4G38560	Arabidopsis phospholipase-like protein (PEARLI 4) family	6.69	1	523	59	8.98
AT5G19050	alpha/beta-Hydrolases superfamily protein	6.65	1	361	38.4	6.05
AT2G23570	methyl esterase 19	6.58	1	228	25.8	9.22
AT2G15370	fucosyltransferase 5	6.57	1	533	61.1	7.94
AT2G27680	NAD(P)-linked oxidoreductase superfamily protein	6.51	2	384	43.1	8.12
AT1G54960	NPK1-related protein kinase 2	6.44	1	606	66.7	5.57
AT1G70410	beta carbonic anhydrase 4	6.43	1	280	30.8	7.09
AT2G43770	Transducin/WD40 repeat-like superfamily protein	6.41	1	343	37.9	7.33
AT2G04880	zinc-dependent activator protein-1	6.37	1	487	54	6.9
AT1G70730	Phosphoglucomutase/phosphomannomutase family protein	6.34	1	662	72.5	7.12
AT3G28330	F-box family protein-related	6.3	1	349	40.1	6.14
AT4G27940	manganese tracking factor for mitochondrial SOD2	6.3	1	413	44.5	9.16
AT5G11680	FUNCTIONS IN: molecular_function unknown; INVOLVED IN: biological_process unknown; LOCATED IN: cytosol, plasma membrane; EXPRESSED IN: 26 plant structures; EXPRESSED DURING: 15 growth stages; CONTAINS InterPro DOMAIN/s: WW-domain-binding protein (InterPro:IPR018826); Has 1807 Blast hits to 1807 proteins in 277 species: Archae - 0; Bacteria - 0; Metazoa - 736; Fungi - 347; Plants - 385; Viruses - …	6.28	1	207	23.1	6.86
AT5G43020	Leucine-rich repeat protein kinase family protein	6.28	1	669	73.9	8.6
AT5G13410	FKBP-like peptidyl-prolyl cis-trans isomerase family protein	6.25	1	256	27.8	7.69
AT1G60970	SNARE-like superfamily protein	6.21	1	177	19.6	4.68
AT1G34070	CONTAINS InterPro DOMAIN/s: Retrotransposon gag protein (InterPro:IPR005162); BEST Arabidopsis thaliana protein match is: unknown protein (TAIR:AT5G48050.1); Has 648 Blast hits to 647 proteins in 29 species: Archae - 0; Bacteria - 0; Metazoa - 16; Fungi - 25; Plants - 607; Viruses - 0; Other Eukaryotes - 0 (source: NCBI BLink).	6.17	1	308	35.3	9.45
AT5G62130	Per1-like family protein	6.09	1	345	39.9	7.9
AT4G38220	Peptidase M20/M25/M40 family protein	6	1	433	48	6.35
AT3G12240	serine carboxypeptidase-like 15	5.96	1	436	49.3	6.2
AT1G45230	Protein of unknown function (DUF3223)	5.94	1	219	25.4	6.54
AT1G43670	Inositol monophosphatase family protein	5.87	1	341	37.3	5.47
AT4G33760	tRNA synthetase class II (D, K and N) family protein	5.87	1	664	74.5	7.18
AT5G52920	plastidic pyruvate kinase beta subunit 1	5.87	1	579	63.5	7.03
AT5G25920	BEST Arabidopsis thaliana protein match is: Eukaryotic aspartyl protease family protein (TAIR:AT3G29750.1); Has 1807 Blast hits to 1807 proteins in 277 species: Archae - 0; Bacteria - 0; Metazoa - 736; Fungi - 347; Plants - 385; Viruses - 0; Other Eukaryotes - 339 (source: NCBI BLink).	5.74	1	383	44	8.54
AT4G22540	OSBP(oxysterol binding protein)-related protein 2A	5.69	1	721	82	7.05
AT2G45430	AHL22, AT-hook motif nuclear-localized protein 22	5.68	1	317	33.5	6.96
AT1G32550	2Fe-2S ferredoxin-like superfamily protein	5.67	1	194	21.9	6.38
AT1G07250	UDP-glucosyl transferase 71C4	5.64	1	479	52.8	5.86
AT2G01720	Ribophorin I	5.6	1	464	52.2	8.34
AT5G02450	Ribosomal protein L36e family protein	5.56	1	108	12.2	11.58
AT1G27410	DNA repair metallo-beta-lactamase family protein	5.45	1	422	47.7	8.87
AT5G61520	Major facilitator superfamily protein	5.45	1	514	55.8	9.31
AT2G16015	unknown protein; Has 30201 Blast hits to 17322 proteins in 780 species: Archae - 12; Bacteria - 1396; Metazoa - 17338; Fungi - 3422; Plants - 5037; Viruses - 0; Other Eukaryotes - 2996 (source: NCBI BLink).	5.41	1	111	12.9	9.95
AT2G41540	6-phosphogluconate dehydrogenase family protein	5.41	1	462	51.5	7.25
AT5G57200	ENTH/ANTH/VHS superfamily protein	5.41	1	591	66.6	5.06
AT2G41140	CDPK-related kinase 1	5.38	1	576	64.3	8.57
AT2G03690	coenzyme Q biosynthesis Coq4 family protein / ubiquinone biosynthesis Coq4 family protein	5.31	1	226	25.9	8.29
AT2G27600	AAA-type ATPase family protein	5.29	1	435	48.6	6.96
AT1G22830	Tetratricopeptide repeat (TPR)-like superfamily protein	5.26	1	703	79.3	7.42
AT4G23810	WRKY53, WRKY family transcription factor	5.25	1	324	36.3	6.8
AT3G53110	P-loop containing nucleoside triphosphate hydrolases superfamily protein	5.24	1	496	55.3	5.29
AT3G06483	pyruvate dehydrogenase kinase	5.19	1	366	41.4	7.11
AT5G63310	nucleoside diphosphate kinase 2	5.19	1	231	25.5	8.95
AT1G06970	cation/hydrogen exchanger 14	5.19	1	829	92.1	7.02
AT3G59580	Plant regulator RWP-RK family protein	5.15	1	894	98.7	5.6
AT2G17620	Cyclin B2;1	5.13	1	429	49.2	5.52
AT5G46290	3-ketoacyl-acyl carrier protein synthase I	5.11	2	489	52.1	8.21
AT1G76540	cyclin-dependent kinase B2;1	5.11	1	313	35.6	8.44
AT2G18360	alpha/beta-Hydrolases superfamily protein	5.11	1	313	35.5	9.35
AT5G46570	BR-signaling kinase 2	5.11	1	489	54.9	5.69
AT3G46280	protein kinase-related	5.1	1	471	50.5	5.15
AT2G25080	glutathione peroxidase 1	5.08	1	236	26	9.38
AT1G64430	Pentatricopeptide repeat (PPR) superfamily protein	5.01	1	559	61.6	6
* Coverage %: Percentage of full length protein that covered by total unique peptides

## Sheet: PWR
List of proteins that only identified in PWR IP-MS but not in the WT ( cut off with coverage>5%)
Accession	Description	Coverage % *	# Unique Peptides	# AAs	MW [kDa]	calc. pI
AT1G02930	glutathione S-transferase 6	72.12	3	208	23.5	6.23
AT1G02920	glutathione S-transferase 7	71.77	4	209	23.6	6.62
AT3G05910	Pectinacetylesterase family protein	55.9	14	415	46.3	8.07
AT4G40040	Histone superfamily protein	55.15	2	136	15.4	11.15
AT2G34810	FAD-binding Berberine family protein	48.89	28	540	61.3	9.61
AT2G47710	Adenine nucleotide alpha hydrolases-like superfamily protein	47.53	3	162	17.3	7.88
AT5G65350	histone 3 11	47.48	1	139	15.6	11.25
AT2G47640	Small nuclear ribonucleoprotein family protein	46.79	6	109	12.6	9.92
AT3G18080	B-S glucosidase 44	46.29	21	512	58.9	9.42
AT5G63180	Pectin lyase-like superfamily protein	43.29	7	432	47.9	6.89
AT2G18740	Small nuclear ribonucleoprotein family protein	43.18	2	88	10.3	9.89
AT5G48220	Aldolase-type TIM barrel family protein	42.22	11	379	41.9	6.01
AT5G59910	Histone superfamily protein	42	6	150	16.4	9.99
AT5G42080	dynamin-like protein	41.97	18	610	68.1	8.31
AT1G52740	histone H2A protein 9	41.79	2	134	14.3	10.29
AT5G07350	TUDOR-SN protein 1	40.52	21	1007	110	7.5
AT3G11500	Small nuclear ribonucleoprotein family protein	40.51	4	79	8.7	8.53
AT5G07030	Eukaryotic aspartyl protease family protein	39.56	18	455	48.7	9.64
AT3G52250	POWERDRESS, Duplicated homeodomain-like superfamily protein	39.13	50	1656	181.6	7.06
AT5G59870	histone H2A 6	38.67	4	150	16	10.55
AT4G09000	general regulatory factor 1	37.74	7	318	35.8	4.77
AT5G67320	WD-40 repeat family protein	37.03	22	613	69.7	6.07
AT1G15930	Ribosomal protein L7Ae/L30e/S12e/Gadd45 family protein	36.81	5	144	15.4	5.55
AT5G25460	Protein of unknown function, DUF642	36.59	5	369	40	7.36
AT5G27770	Ribosomal L22e protein family	35.48	3	124	14	9.55
AT5G54640	Histone superfamily protein	35.38	2	130	13.6	10.15
AT2G22230	Thioesterase superfamily protein	33.64	6	220	24.2	8.48
AT5G20950	Glycosyl hydrolase family protein	32.85	17	624	67.9	9.13
AT5G10450	G-box regulating factor 6	32.23	7	273	31	5.33
AT1G04850	ubiquitin-associated (UBA)/TS-N domain-containing protein	31.72	11	413	46.6	6.18
AT3G13750	beta galactosidase 1	30.22	16	847	93.6	8.53
AT1G18250	Pathogenesis-related thaumatin superfamily protein	29.92	4	244	26	8.47
AT5G20080	FAD/NAD(P)-binding oxidoreductase	28.66	8	328	36	8.69
AT2G33530	serine carboxypeptidase-like 46	28.6	12	465	51.9	8.44
AT3G02520	general regulatory factor 7	28.3	2	265	29.8	4.82
AT4G24190	Chaperone protein htpG family protein	28.07	19	823	94.1	5.03
AT1G20220	Alba DNA/RNA-binding protein	27.94	4	315	33.7	9.92
AT4G14430	indole-3-butyric acid response 10	27.92	5	240	25.8	8.4
AT1G10630	ADP-ribosylation factor A1F	27.62	5	181	20.6	6.95
AT4G17040	CLP protease R subunit 4	27.54	5	305	33.4	9.31
AT1G20580	Small nuclear ribonucleoprotein family protein	26.72	5	131	14.2	10.27
AT3G22060	Receptor-like protein kinase-related family protein	26.59	5	252	27.8	8.75
AT4G02840	Small nuclear ribonucleoprotein family protein	26.19	2	126	14.1	10.84
AT5G27670	histone H2A 7	26	2	150	15.9	10.46
AT1G29910	chlorophyll A/B binding protein 3	25.84	6	267	28.2	5.43
AT2G22780	peroxisomal NAD-malate dehydrogenase 1	25.71	4	354	37.4	7.96
AT4G09650	ATP synthase delta-subunit gene	25.64	4	234	25.7	9.06
AT5G47870	FUNCTIONS IN: molecular_function unknown; INVOLVED IN: biological_process unknown; LOCATED IN: chloroplast; EXPRESSED IN: 22 plant structures; EXPRESSED DURING: 13 growth stages; BEST Arabidopsis thaliana protein match is: cobalt ion binding (TAIR:AT1G71310.1); Has 1807 Blast hits to 1807 proteins in 277 species: Archae - 0; Bacteria - 0; Metazoa - 736; Fungi - 347; Plants - 385; Viruses - 0; Oth…	25.63	2	199	21.4	8.18
AT1G10290	dynamin-like protein 6	24.84	9	914	99.1	9.04
AT5G44500	Small nuclear ribonucleoprotein family protein	24.8	6	254	27	10.71
AT1G59610	dynamin-like 3	24.78	9	920	100.2	9.04
AT2G43530	Scorpion toxin-like knottin superfamily protein	24.71	2	85	9.6	8.1
AT4G01700	Chitinase family protein	24.64	5	280	31.4	8.82
AT2G43710	Plant stearoyl-acyl-carrier-protein desaturase family protein	24.19	6	401	45.6	6.64
AT5G15650	reversibly glycosylated polypeptide 2	24.17	5	360	40.9	6.13
AT5G16970	alkenal reductase	23.77	4	345	38.1	6.18
AT2G44650	chloroplast chaperonin 10	23.74	2	139	15	8.48
AT4G12060	Double Clp-N motif protein	23.65	3	241	26.5	8.82
AT5G12110	Glutathione S-transferase, C-terminal-like;Translation elongation factor EF1B/ribosomal protein S6	23.25	2	228	24.8	4.69
AT5G13510	Ribosomal protein L10 family protein	23.18	3	220	24.7	9.32
AT1G68260	Thioesterase superfamily protein	22.63	4	190	21.5	9.22
AT5G45390	CLP protease P4	22.6	5	292	31.5	5.55
AT1G48620	high mobility group A5	22.55	6	479	51.4	9.8
AT5G41210	glutathione S-transferase THETA 1	22.45	5	245	27.6	9.48
AT3G52990	Pyruvate kinase family protein	22.2	9	527	57.5	7.11
AT2G25080	glutathione peroxidase 1	22.03	4	236	26	9.38
AT3G60190	DYNAMIN-like 1E	21.79	9	624	69.8	7.52
AT5G27640	translation initiation factor 3B1	21.68	10	738	84.9	5.31
AT3G09200	Ribosomal protein L10 family protein	21.25	4	320	34.1	5.07
AT3G47800	Galactose mutarotase-like superfamily protein	21.23	6	358	39.7	9.07
AT2G04160	Subtilisin-like serine endopeptidase family protein	20.98	11	772	82.8	9.39
AT2G34480	Ribosomal protein L18ae/LX family protein	20.79	4	178	21.3	10.48
AT1G74670	Gibberellin-regulated family protein	20.79	2	101	11.3	8.65
AT1G70410	beta carbonic anhydrase 4	20.71	4	280	30.8	7.09
AT1G03630	protochlorophyllide oxidoreductase C	20.7	4	401	43.9	9.11
AT1G65590	beta-hexosaminidase 3	20.56	8	535	60	8.15
AT3G56460	GroES-like zinc-binding alcohol dehydrogenase family protein	20.4	4	348	37.2	9.25
AT4G38740	rotamase CYP 1	20.35	2	172	18.4	7.81
AT3G27380	succinate dehydrogenase 2-1	20.07	3	279	31.2	8.44
AT4G20760	NAD(P)-binding Rossmann-fold superfamily protein	19.8	5	298	32.5	9.63
AT5G14910	Heavy metal transport/detoxification superfamily protein	19.66	2	178	18.9	5.27
AT1G33811	GDSL-like Lipase/Acylhydrolase superfamily protein	19.19	5	370	41.7	9.28
AT1G52300	Zinc-binding ribosomal protein family protein	18.95	2	95	10.8	11.87
AT5G24780	vegetative storage protein 1	18.52	5	270	30.2	5.67
AT1G22300	general regulatory factor 10	18.5	3	254	28.9	4.81
AT1G71040	Cupredoxin superfamily protein	18.24	8	581	66.1	9.16
AT3G01340	Transducin/WD40 repeat-like superfamily protein	18.21	2	302	32.6	6.05
AT1G63000	nucleotide-rhamnose synthase/epimerase-reductase	17.94	4	301	33.6	5.97
AT4G04020	fibrillin	17.92	3	318	34.9	5.6
AT5G45930	magnesium chelatase i2	17.7	2	418	46.1	5.5
AT2G35490	Plastid-lipid associated protein PAP / fibrillin family protein	17.55	5	376	40.5	4.55
AT4G27740	Yippee family putative zinc-binding protein	17.14	2	105	11.8	9.26
AT2G27680	NAD(P)-linked oxidoreductase superfamily protein	16.93	5	384	43.1	8.12
AT5G41670	6-phosphogluconate dehydrogenase family protein	16.84	4	487	53.3	5.8
AT4G30220	small nuclear ribonucleoprotein F	16.67	2	96	10.8	4.42
AT3G21215	RNA-binding (RRM/RBD/RNP motifs) family protein	16.52	3	339	37	7.72
AT2G32920	PDI-like 2-3	16.36	4	440	47.7	5.85
AT5G08530	51 kDa subunit of complex I	16.26	4	486	53.4	8.16
AT3G03120	ADP-ribosylation factor B1C	16.15	1	192	21.7	7.96
AT3G53110	P-loop containing nucleoside triphosphate hydrolases superfamily protein	16.13	4	496	55.3	5.29
AT3G11400	eukaryotic translation initiation factor 3G1	15.89	3	321	35.6	7.39
AT3G22120	cell wall-plasma membrane linker protein	15.57	4	334	34.6	9.74
AT1G53580	glyoxalase II 3	15.31	2	294	32.3	7.01
AT2G25110	stromal cell-derived factor 2-like protein precursor	15.14	2	218	23.9	7.96
AT3G10850	Metallo-hydrolase/oxidoreductase superfamily protein	15.12	3	258	28.8	6.38
AT3G61820	Eukaryotic aspartyl protease family protein	15.11	4	483	51.4	8.43
AT3G55430	O-Glycosyl hydrolases family 17 protein	14.92	4	449	48.4	9.39
AT5G26667	P-loop containing nucleoside triphosphate hydrolases superfamily protein	14.9	2	208	23.1	6.8
AT3G17810	pyrimidine 1	14.79	4	426	46.8	6.8
AT5G63310	nucleoside diphosphate kinase 2	14.72	3	231	25.5	8.95
AT1G74970	ribosomal protein S9	14.42	2	208	22.6	10.46
AT1G17290	alanine aminotransferas	14.36	5	543	59.8	6.43
AT5G49360	beta-xylosidase 1	14.34	8	774	83.5	8.51
AT2G31810	ACT domain-containing small subunit of acetolactate synthase protein	14.26	3	491	53.8	8.97
AT3G53900	uracil phosphoribosyltransferase	13.85	2	296	32.2	8.95
AT2G13560	NAD-dependent malic enzyme 1	13.48	7	623	69.6	5.45
AT5G64260	EXORDIUM like 2	13.44	5	305	32.7	9.38
AT2G27860	UDP-D-apiose/UDP-D-xylose synthase 1	13.37	4	389	43.6	5.73
AT3G12050	Aha1 domain-containing protein	13.33	2	360	40.2	5.9
AT4G39640	gamma-glutamyl transpeptidase 1	13.29	6	572	61.2	9.51
AT5G48375	thioglucoside glucosidase 3	13.21	2	439	50.7	7.93
AT1G32220	NAD(P)-binding Rossmann-fold superfamily protein	13.18	2	296	32	5.77
AT4G37000	accelerated cell death 2 (ACD2)	13.17	2	319	36.4	6.04
AT3G13120	Ribosomal protein S10p/S20e family protein	13.09	4	191	20.8	8.84
AT5G16290	VALINE-TOLERANT 1	13	3	477	52.3	7.28
AT4G34980	subtilisin-like serine protease 2	12.96	8	764	81	9.35
AT1G01080	RNA-binding (RRM/RBD/RNP motifs) family protein	12.93	3	294	32.7	8.9
AT3G57150	homologue of NAP57	12.92	5	565	63	9.14
AT4G36940	nicotinate phosphoribosyltransferase 1	12.88	2	559	62.4	6.25
AT3G12145	Leucine-rich repeat (LRR) family protein	12.62	3	325	35.8	8.43
AT2G17410	ARID/BRIGHT DNA-binding domain-containing protein	12.21	7	786	86.5	4.67
AT5G54600	Translation protein SH3-like family protein	12.12	2	198	22	9.69
AT4G22670	HSP70-interacting protein 1	12.02	3	441	46.6	4.93
AT2G44060	Late embryogenesis abundant protein, group 2	12	3	325	36	4.84
AT5G08410	ferredoxin/thioredoxin reductase subunit A (variable subunit) 2	11.96	2	184	20.1	8.91
AT1G80380	P-loop containing nucleoside triphosphate hydrolases superfamily protein	11.84	4	456	51	7.14
AT5G06870	polygalacturonase inhibiting protein 2	11.82	2	330	37	8.81
AT4G39090	Papain family cysteine protease	11.68	2	368	40.4	7.17
AT5G46290	3-ketoacyl-acyl carrier protein synthase I	11.66	5	489	52.1	8.21
AT3G47850	unknown protein; FUNCTIONS IN: molecular_function unknown; INVOLVED IN: biological_process unknown; LOCATED IN: chloroplast; EXPRESSED IN: 23 plant structures; EXPRESSED DURING: 12 growth stages; Has 57 Blast hits to 57 proteins in 32 species: Archae - 0; Bacteria - 5; Metazoa - 12; Fungi - 4; Plants - 29; Viruses - 0; Other Eukaryotes - 7 (source: NCBI BLink).	11.65	5	352	39.2	9.52
AT5G11680	FUNCTIONS IN: molecular_function unknown; INVOLVED IN: biological_process unknown; LOCATED IN: cytosol, plasma membrane; EXPRESSED IN: 26 plant structures; EXPRESSED DURING: 15 growth stages; CONTAINS InterPro DOMAIN/s: WW-domain-binding protein (InterPro:IPR018826); Has 1807 Blast hits to 1807 proteins in 277 species: Archae - 0; Bacteria - 0; Metazoa - 736; Fungi - 347; Plants - 385; Viruses - …	11.59	2	207	23.1	6.86
AT1G13280	allene oxide cyclase 4	11.42	2	254	27.8	9.07
AT3G62820	Plant invertase/pectin methylesterase inhibitor superfamily protein	11.34	2	194	21.4	9.89
AT3G02560	Ribosomal protein S7e family protein	10.99	2	191	22.2	9.77
AT5G24300	Glycogen/starch synthases, ADP-glucose type	10.89	3	652	72.1	6.46
AT5G55220	trigger factor type chaperone family protein	10.79	6	547	61.7	5.33
AT1G14830	DYNAMIN-like 1C	10.75	3	614	68.7	7.56
AT1G31440	SH3 domain-containing protein	10.71	4	439	49.2	6.64
AT5G56740	histone acetyltransferase of the GNAT family 2	10.71	3	467	52.7	5.64
AT1G03680	thioredoxin M-type 1	10.61	2	179	19.7	8.95
AT4G01610	Cysteine proteinases superfamily protein	10.58	3	359	39.4	6.18
AT5G63400	adenylate kinase 1	10.57	2	246	26.9	7.36
AT1G50480	10-formyltetrahydrofolate synthetase	10.41	5	634	67.8	6.71
AT1G04980	PDI-like 2-2	10.29	3	447	48.4	6.47
AT2G23610	methyl esterase 3	10.27	2	263	29.8	5.52
AT4G25080	magnesium-protoporphyrin IX methyltransferase	10.26	3	312	33.8	7.87
AT4G13930	serine hydroxymethyltransferase 4	10.19	4	471	51.7	7.23
AT5G02050	Mitochondrial glycoprotein family protein	10.11	2	267	29.7	4.45
AT5G51750	subtilase 1.3	10	5	780	84.9	9.33
AT3G45640	mitogen-activated protein kinase 3	10	2	370	42.7	5.97
AT2G30950	FtsH extracellular protease family	9.93	6	695	74.1	6.35
AT5G40760	glucose-6-phosphate dehydrogenase 6	9.9	4	515	59.1	6.43
AT1G16080	unknown protein; LOCATED IN: apoplast, chloroplast stroma, chloroplast, chloroplast envelope; EXPRESSED IN: 23 plant structures; EXPRESSED DURING: 14 growth stages; Has 81 Blast hits to 81 proteins in 28 species: Archae - 0; Bacteria - 2; Metazoa - 0; Fungi - 0; Plants - 62; Viruses - 0; Other Eukaryotes - 17 (source: NCBI BLink).	9.9	2	313	34.1	6.79
AT2G30870	glutathione S-transferase PHI 10	9.77	3	215	24.2	5.67
AT2G21010	Calcium-dependent lipid-binding (CaLB domain) family protein	9.77	2	256	29.5	6.87
AT5G45170	Haloacid dehalogenase-like hydrolase (HAD) superfamily protein	9.68	2	372	40.7	7.84
AT3G07010	Pectin lyase-like superfamily protein	9.62	3	416	46.1	8.34
AT4G02230	Ribosomal protein L19e family protein	9.62	2	208	24.2	11.39
AT2G43770	Transducin/WD40 repeat-like superfamily protein	9.62	2	343	37.9	7.33
AT1G75040	pathogenesis-related gene 5	9.62	2	239	25.2	4.98
AT5G11900	Translation initiation factor SUI1 family protein	9.6	2	198	21.6	7.64
AT2G33430	differentiation and greening-like 1	9.59	2	219	24.7	8.24
AT1G64390	glycosyl hydrolase 9C2	9.52	4	620	68.5	9.54
AT5G54430	Adenine nucleotide alpha hydrolases-like superfamily protein	9.5	2	242	26.2	6.57
AT4G29590	S-adenosyl-L-methionine-dependent methyltransferases superfamily protein	9.46	2	317	35.4	7.49
AT2G42910	Phosphoribosyltransferase family protein	9.2	2	337	37.5	6.46
AT5G20920	eukaryotic translation initiation factor 2 beta subunit	8.96	2	268	30.6	7.2
AT2G24280	alpha/beta-Hydrolases superfamily protein	8.91	5	494	56.2	8.03
AT3G13790	Glycosyl hydrolases family 32 protein	8.9	3	584	66.2	9.07
AT1G01090	pyruvate dehydrogenase E1 alpha	8.88	2	428	47.1	7.49
AT4G11850	phospholipase D gamma 1	8.86	4	858	95.5	8.15
AT2G04842	threonyl-tRNA synthetase, putative / threonine--tRNA ligase, putative	8.46	4	650	74.7	6.93
AT1G11580	methylesterase PCR A	8.44	3	557	61.6	8.78
AT2G25450	2-oxoglutarate (2OG) and Fe(II)-dependent oxygenase superfamily protein	8.36	2	359	40.3	6.29
AT3G06483	pyruvate dehydrogenase kinase	8.2	2	366	41.4	7.11
AT3G07770	HEAT SHOCK PROTEIN 89.1	8.14	1	799	90.5	5.39
AT4G26900	HIS HF	7.94	3	592	64.2	6.76
AT4G26100	casein kinase 1	7.78	3	450	50.9	9.45
AT1G37130	nitrate reductase 2	7.74	7	917	102.8	6.54
AT1G12840	vacuolar ATP synthase subunit C (VATC) / V-ATPase C subunit / vacuolar proton pump C subunit (DET3)	7.73	2	375	42.6	5.54
AT3G62910	Peptide chain release factor 1	7.58	2	422	47.5	7.69
AT1G20910	ARID/BRIGHT DNA-binding domain-containing protein	7.54	2	398	44.2	6.87
AT1G53280	Class I glutamine amidotransferase-like superfamily protein	7.53	2	438	47	7.85
AT5G44320	Eukaryotic translation initiation factor 3 subunit 7 (eIF-3)	7.48	3	588	66.2	5.63
AT5G28850	Calcium-binding EF-hand family protein	7.46	4	536	61.9	5.16
AT4G24350	Phosphorylase superfamily protein	7.44	2	336	36.7	8.13
AT3G02360	6-phosphogluconate dehydrogenase family protein	7.2	1	486	53.5	7.42
AT4G32840	phosphofructokinase 6	7.14	2	462	50.8	7.08
AT4G35250	NAD(P)-binding Rossmann-fold superfamily protein	7.09	3	395	43.7	8.43
AT3G49680	branched-chain aminotransferase 3	7.02	2	413	44.9	8.1
AT2G15620	nitrite reductase 1	7	2	586	65.5	6.28
AT1G76690	12-oxophytodienoate reductase 2	6.95	2	374	41.5	7.52
AT5G03350	Legume lectin family protein	6.93	2	274	30.1	9.38
AT1G60940	SNF1-related protein kinase 2.10	6.93	2	361	41	5.87
AT1G02305	Cysteine proteinases superfamily protein	6.91	2	362	40	6.9
AT1G30120	pyruvate dehydrogenase E1 beta	6.65	2	406	44.2	6.35
AT5G63620	GroES-like zinc-binding alcohol dehydrogenase family protein	6.56	2	427	45.5	7.65
AT5G52520	Class II aaRS and biotin synthetases superfamily protein	6.45	2	543	60.7	7.02
AT5G44070	phytochelatin synthase 1 (PCS1)	6.39	3	485	54.4	6.6
AT3G48000	aldehyde dehydrogenase 2B4	6.32	3	538	58.6	7.46
AT1G67280	Glyoxalase/Bleomycin resistance protein/Dioxygenase superfamily protein	6.29	2	350	39.1	7.37
AT4G34740	GLN phosphoribosyl pyrophosphate amidotransferase 2	6.24	3	561	61	6.76
AT4G02290	glycosyl hydrolase 9B13	6.2	3	516	57.3	8.98
AT1G48850	chorismate synthase, putative / 5-enolpyruvylshikimate-3-phosphate phospholyase, putative	6.19	2	436	47.3	8.12
AT5G52810	NAD(P)-binding Rossmann-fold superfamily protein	6.15	2	325	35.2	6.8
AT4G11420	eukaryotic translation initiation factor 3A	6.08	5	987	114.2	9.17
AT3G15000	cobalt ion binding	6.08	2	395	42.8	9.33
AT1G02170	metacaspase 1	5.99	2	367	39.8	7.42
AT5G42650	allene oxide synthase	5.98	3	518	58.2	8.66
AT5G23400	Leucine-rich repeat (LRR) family protein	5.94	3	589	64	9.6
AT3G55410	2-oxoglutarate dehydrogenase, E1 component	5.9	6	1017	115.1	6.93
AT5G61240	Leucine-rich repeat (LRR) family protein	5.9	2	339	38.3	8.37
AT3G16530	Legume lectin family protein	5.8	2	276	30.5	7.55
AT4G33510	3-deoxy-d-arabino-heptulosonate 7-phosphate synthase	5.72	3	507	56.1	8.78
AT3G44680	histone deacetylase 9	5.63	2	426	48.7	5.44
AT4G01050	thylakoid rhodanese-like	5.58	2	466	49.4	5.3
AT5G36880	acetyl-CoA synthetase	5.52	3	743	81.8	6.09
AT2G35410	RNA-binding (RRM/RBD/RNP motifs) family protein	5.52	2	308	33.8	5.64
AT1G27090	glycine-rich protein	5.48	2	420	46	5.39
AT1G12360	Sec1/munc18-like (SM) proteins superfamily	5.26	2	666	75	7.94
AT5G60600	4-hydroxy-3-methylbut-2-enyl diphosphate synthase	5.13	2	741	82.2	6.43
AT3G44110	DNAJ homologue 3	5	2	420	46.4	6.11
* Coverage %: Percentage of full length protein that covered by total unique peptides
