# Supplementary material for: POWERDRESS interacts with HISTONE DEACETYLASE 9 to promote aging in Arabidopsis
Source: eLife. 2016 Nov 22;5:e17214. doi: 10.7554/eLife.17214 (PMC5119886; doi:10.7554/eLife.17214)
Supplement: Figure 5—source data 1. — DOI: http://dx.doi.org/10.7554/eLife.17214.014 [file elife-17214-fig5-data1.xlsx]

## Sheet: Upregulated
Figure5-source data 1. Differentially expressed genes in hda9
Upregulated genes in hda9, p<0.05
Gene_ID	Gene	Locus	WT	hda9	log2(fold_change)	test_stat	p_value
AT5G14070	ROXY2	Chr5:4541835-4542514	0	2.6844	/	/	5e-05
AT1G51000	-	Chr1:18909923-18910142	0	10.2315	/	/	0.00195
AT5G42223	-	Chr5:16878609-16878945	0	5.97668	/	/	0.01715
AT3G57510	ADPG1	Chr3:21283337-21285941	0.233199	10.1114	5.43828	4.71239	0.0137
AT2G43120	-	Chr2:17927263-17928984	4.10009	119.859	4.86954	7.10012	5e-05
AT1G69880	ATH8	Chr1:26321478-26322993	0.712331	18.9916	4.73667	4.45163	0.00125
AT5G35935	-	Chr5:14083387-14089891	0.113064	2.23974	4.30812	5.36817	0.00085
AT1G28130	GH3.17	Chr1:9825285-9828067	0.22627	4.445	4.29606	3.27371	0.0034
AT1G09380	-	Chr1:3026134-3029549	0.170497	3.03159	4.15226	3.12437	0.0165
AT2G28085	-	Chr2:11968119-11968620	0.725224	12.0076	4.04938	4.47596	0.0111
AT2G41260	M17	Chr2:17206509-17207698	1.33364	20.1259	3.91561	6.0777	5e-05
AT3G21030	-	Chr3:7370167-7371403	0.284829	4.07349	3.8381	3.19157	0.0044
AT5G57785	-	Chr5:23408895-23409422	0.768449	10.0102	3.70338	4.9105	0.02035
AT5G49690	UGT91C1	Chr5:20189654-20191390	0.268871	3.17284	3.56079	3.2827	0.0073
AT4G27260	GH3.5	Chr4:13653608-13656204	5.49319	61.2147	3.47816	5.50641	5e-05
AT5G44380	-	Chr5:17878721-17881440	1.3222	14.6184	3.46677	4.76884	5e-05
AT4G22470	-	Chr4:11840133-11841450	1.44679	15.2438	3.3973	5.15812	0.00035
AT4G37770	ACS8	Chr4:17752083-17754157	0.310509	3.12211	3.32981	3.08138	0.01
AT3G21500	DXPS1	Chr3:7573064-7576623	2.89082	28.8391	3.31847	5.02985	5e-05
AT5G46960	-	Chr5:19062173-19062780	1.68259	15.6771	3.21991	5.17704	0.0023
AT3G60140	DIN2	Chr3:22216671-22220824	5.78675	53.8308	3.21761	4.81904	5e-05
AT1G35910	TPPD	Chr1:13363002-13365060	0.565018	4.84535	3.10023	3.43086	0.0012
AT5G43580	-	Chr5:17507882-17508668	2.361	19.3188	3.03254	4.14229	0.00635
AT1G68290	ENDO 2	Chr1:25596670-25599357	4.33387	34.455	2.99098	2.06624	0.0389
AT3G01420	ALPHA-DOX1	Chr3:159465-162837	4.49583	34.6746	2.94722	4.30341	5e-05
AT3G61930	-	Chr3:22935509-22936181	5.00445	38.1333	2.92977	4.6525	0.00045
AT1G69600	ZFHD1	Chr1:26182469-26183198	0.438432	3.23421	2.88299	2.99716	0.04155
AT3G09922	IPS1	Chr3:3050988-3051530	1.56891	11.4841	2.8718	3.74355	0.01575
AT1G30760	-	Chr1:10918277-10920677	0.109464	0.798124	2.86616	1.52783	0.02485
AT1G65480	FT	Chr1:24331427-24333934	8.42258	61.2234	2.86175	5.26496	5e-05
AT2G04460	-	Chr2:1547537-1548999	9.84335	71.5178	2.86108	5.69534	5e-05
AT1G21310	ATEXT3	Chr1:7453235-7455009	15.7712	113.86	2.85189	9.40062	5e-05
AT5G56510	APUM12	Chr5:22881720-22883842	0.507632	3.63619	2.84057	3.01021	0.00165
AT2G32660	AtRLP22	Chr2:13853757-13856112	1.31454	9.39922	2.83798	4.13677	5e-05
AT2G18550	HB-2	Chr2:8049662-8051213	0.335951	2.39064	2.83107	2.08159	0.03235
AT2G44990	CCD7	Chr2:18558937-18561621	0.338624	2.36368	2.80328	2.53653	0.0155
AT4G22050	-	Chr4:11683864-11685644	0.274056	1.91225	2.80273	2.63034	0.02745
AT5G20230	ATBCB	Chr5:6826505-6827629	116.542	807.681	2.79294	4.32404	5e-05
AT1G03790	SOM	Chr1:954524-956097	0.167662	1.15584	2.78531	2.35873	0.0485
AT3G45060	ATNRT2.6	Chr3:16477560-16479482	0.732314	5.0462	2.78466	2.76465	0.00035
AT1G73260	ATKTI1	Chr1:27547273-27548190	17.537	119.928	2.7737	6.32614	5e-05
AT3G13130	-	Chr3:4222913-4223752	0.299494	2.04097	2.76866	1.98686	0.0272
AT1G76210	-	Chr1:28594949-28595981	0.703118	4.76045	2.75926	3.10622	0.00505
AT2G38240	-	Chr2:16012534-16014753	23.0835	155.831	2.75505	4.48927	5e-05
AT3G06490	MYB108	Chr3:2003392-2006624	0.774712	5.19015	2.74404	3.38477	0.00165
AT1G62760	-	Chr1:23237573-23238512	4.26401	28.2254	2.72671	5.8625	5e-05
AT5G57520	ZFP2	Chr5:23295963-23296683	0.72789	4.66146	2.67899	3.43922	0.0272
AT5G49700	-	Chr5:20192598-20193429	1.26601	8.0857	2.67509	3.94006	0.00425
AT4G20970	-	Chr4:11215258-11216212	1.11682	6.97771	2.64335	3.25082	0.0167
AT5G06720	ATPA2	Chr5:2077419-2079005	8.93656	55.6043	2.63741	5.45097	5e-05
AT4G22950	AGL19	Chr4:12023914-12027421	1.83157	11.1983	2.61213	3.48981	0.00125
AT4G21830	ATMSRB7	Chr4:11584345-11585419	1.33733	8.16062	2.60932	2.53275	0.00355
AT4G13000	-	Chr4:7598092-7599257	0.95903	5.73103	2.57915	3.26019	0.0028
AT3G55970	ATJRG21	Chr3:20766734-20769324	46.4205	276.563	2.57477	4.66152	5e-05
AT1G71890	SUC5	Chr1:27058438-27060785	0.199668	1.189	2.57407	2.31673	0.0325
AT5G55410	-	Chr5:22460549-22461309	1.48994	8.86972	2.57363	2.79355	0.0054
AT4G30430	TET9	Chr4:14877068-14880331	0.496921	2.93082	2.56021	1.38093	0.0268
AT1G19250	FMO1	Chr1:6650528-6653078	0.216147	1.23372	2.51293	2.12546	0.0216
AT1G35830	-	Chr1:13321213-13322122	1.05417	5.96796	2.50113	6.8953	0.037
AT1G78260	-	Chr1:29446984-29450515	0.522747	2.95668	2.49979	1.71291	0.0089
AT4G12470	AZI1	Chr4:7401108-7401907	19.2014	106.918	2.47722	10.1189	5e-05
AT1G22240	APUM8	Chr1:7853083-7854963	2.43368	13.278	2.44782	3.55262	5e-05
AT4G32810	CCD8	Chr4:15828227-15831485	24.2532	131.512	2.43895	3.20706	5e-05
AT2G02990	RNS1	Chr2:873505-874811	54.9871	297.711	2.43675	4.73897	5e-05
AT2G16660	-	Chr2:7218705-7221625	5.38048	28.9372	2.42712	3.89324	5e-05
AT1G61810	BGLU45	Chr1:22830014-22834728	5.10528	27.271	2.41731	2.84111	5e-05
AT2G33350	-	Chr2:14133928-14137154	0.337383	1.7926	2.4096	2.09973	0.01515
AT1G17710	-	Chr1:6090559-6092027	19.3298	102.664	2.40904	3.41016	5e-05
AT3G22910	ACA13	Chr3:8116334-8119388	18.029	94.9268	2.39649	3.00595	0.0002
AT2G26480	UGT76D1	Chr2:11263962-11265684	1.00601	5.28024	2.39196	2.78278	0.00205
AT5G53820	-	Chr5:21853396-21854117	1.51822	7.80654	2.3623	3.51556	0.02375
AT2G28710	-	Chr2:12322385-12323584	10.8783	55.5409	2.35209	4.11095	5e-05
AT5G46950	-	Chr5:19059518-19060121	0.898558	4.50067	2.32446	3.0727	0.0382
AT5G64530	ANAC104	Chr5:25795232-25796938	3.21377	16.0721	2.32221	3.29793	0.0003
AT2G02120	PDF2.1	Chr2:538249-539055	5.88124	28.8588	2.29482	4.75798	0.0026
AT4G37390	YDK1	Chr4:17579656-17582022	2.41161	11.6805	2.27604	3.25655	0.00025
AT5G60610	-	Chr5:24363590-24365528	0.421728	2.04189	2.27552	2.37587	0.0215
AT4G35350	XCP1	Chr4:16810481-16812009	0.770824	3.67634	2.2538	2.36364	0.00765
AT1G77380	AAP3	Chr1:29074887-29077390	2.03234	9.62445	2.24356	3.32249	5e-05
AT3G21420	-	Chr3:7541476-7543518	5.32656	25.0482	2.23343	3.40318	0.0003
AT4G16740	ATTPS03	Chr4:9407767-9410877	4.30385	20.2273	2.2326	3.17306	5e-05
AT5G01550	LECRKA4.2	Chr5:214516-216583	3.31048	15.3882	2.21671	3.5624	5e-05
AT2G03850	-	Chr2:1175580-1176702	4.09871	18.6428	2.18538	3.39111	0.00305
AT3G46080	ZAT8	Chr3:16922752-16923247	21.6222	98.2065	2.1833	4.5886	0.0001
AT2G19800	MIOX2	Chr2:8530895-8533508	0.38502	1.73031	2.16803	1.94529	0.0333
AT1G30720	-	Chr1:10898171-10899912	0.874254	3.88038	2.15008	2.36719	0.0103
AT4G12480	pEARLI 1	Chr4:7406104-7406937	68.9949	305.872	2.14836	9.14019	5e-05
AT5G01225	-	Chr5:91919-92324	6.18746	26.6691	2.10775	4.2419	0.013
AT2G33460	RIC1	Chr2:14174589-14175838	0.657406	2.80897	2.09518	2.40933	0.03885
AT5G41790	CIP1	Chr5:16727529-16732847	9.9982	42.658	2.09308	2.69397	5e-05
AT3G53480	PIS1	Chr3:19825306-19831797	0.70253	2.98817	2.08863	2.87573	0.0005
AT4G12500	-	Chr4:7414149-7414927	9.51927	40.3939	2.08522	6.16465	0.00055
AT1G50590	-	Chr1:18732377-18734053	1.95274	8.28513	2.08503	2.39695	0.002
AT3G59220	PRN	Chr3:21894133-21895623	2.67236	11.2746	2.07688	2.87095	0.00335
AT1G04580	AAO4	Chr1:1252121-1257510	1.10445	4.65824	2.07646	2.72864	0.001
AT4G24110	-	Chr4:12519931-12520813	2.84629	11.9962	2.07543	2.69221	0.0051
AT3G04070	anac047	Chr3:1061525-1063103	42.2036	175.44	2.05554	2.60631	0.0001
AT5G54040	-	Chr5:21928846-21930637	0.385446	1.58579	2.0406	1.8217	0.0437
AT2G04038	AtbZIP48	Chr2:1331918-1332419	2.63094	10.7876	2.03573	3.31213	0.01585
AT2G44450	BGLU15	Chr2:18340920-18343849	0.352076	1.43819	2.03029	1.92405	0.03295
AT5G43980	PDLP1	Chr5:17694679-17696622	4.08904	16.4414	2.0075	2.93301	0.0003
AT1G70920	ATHB18	Chr1:26735955-26738665	0.849992	3.41212	2.00515	2.40244	0.02355
AT5G57685	ATGDU3	Chr5:23366003-23366867	15.1556	60.579	1.99897	3.4617	5e-05
AT2G23170	GH3.3	Chr2:9863854-9866562	7.12536	28.4604	1.99792	3.20051	0.0003
AT3G08040	FRD3	Chr3:2566276-2572151	0.477044	1.89727	1.99173	1.74546	0.01955
AT4G30190	AHA2	Chr4:14770498-14776058	122.9	488.63	1.99126	2.10831	0.0061
AT5G02580	-	Chr5:579851-580787	4.359	17.2534	1.98481	2.1779	0.0027
AT4G38780	-	Chr4:18101295-18111029	0.495012	1.95256	1.97983	2.60294	0.00055
AT5G24600	-	Chr5:8421623-8423499	0.934319	3.68019	1.97779	1.45033	0.02095
AT2G02850	ARPN	Chr2:826403-827812	1.27744	5.0274	1.97655	2.53993	0.03895
AT5G52940	-	Chr5:21472200-21473602	1.2253	4.80326	1.97088	2.79278	0.007
AT2G40340	DREB2C	Chr2:16848437-16850487	1.55783	6.07825	1.96412	2.34428	0.0026
AT1G32450	NRT1.5	Chr1:11715149-11719970	9.81875	38.148	1.958	3.15654	5e-05
AT1G60030	ATNAT7	Chr1:22113840-22116845	0.354159	1.37445	1.95638	1.84149	0.02445
AT3G28210	PMZ	Chr3:10520508-10521532	10.1206	39.2586	1.95571	3.21046	0.0009
AT3G52780	ATPAP20	Chr3:19561326-19564195	8.74594	33.6249	1.94285	2.87906	0.00045
AT1G77760	NIA1	Chr1:29235802-29239445	44.3905	170.414	1.94072	3.00004	0.00025
AT5G46590	anac096	Chr5:18905324-18906848	2.38088	9.13881	1.94051	4.11369	0.00475
AT1G30700	-	Chr1:10892569-10894572	4.688	17.9568	1.93749	2.6179	0.0004
AT4G36570	ATRL3	Chr4:17254659-17255716	10.5266	40.1311	1.93069	5.47008	0.0063
AT1G16530	LBD3	Chr1:5651369-5652883	3.44945	13.0027	1.91437	3.11877	0.0074
AT5G56050	-	Chr5:22700961-22702116	1.66337	6.25313	1.91047	2.98038	0.0096
AT4G20320	-	Chr4:10974462-10979464	40.9486	153.854	1.90967	2.32969	0.00415
AT2G36950	-	Chr2:15515132-15516931	40.1563	150.552	1.90657	2.79199	0.0001
AT2G28500	LBD11	Chr2:12186568-12188142	5.25623	19.6893	1.90531	3.82479	0.0023
AT4G01430	-	Chr4:585597-588029	8.41896	31.4345	1.90063	3.34347	0.00035
AT5G01380	GT-3A	Chr5:155638-157601	2.02075	7.52716	1.89722	2.30059	0.0059
AT2G05910	-	Chr2:2258292-2259391	2.70238	10.0538	1.89544	2.54838	0.00415
AT5G40450	-	Chr5:16184649-16195651	3.68028	13.6661	1.89272	2.51143	5e-05
AT2G37670	-	Chr2:15797383-15800536	0.311349	1.15423	1.89033	1.81436	0.01625
AT4G15680	GRXS4	Chr4:8931651-8932295	4.48507	16.5985	1.88785	3.48434	0.00445
AT1G30040	ATGA2OX2	Chr1:10537647-10539831	2.32144	8.54804	1.88057	2.71399	0.00115
AT1G23800	ALDH2B7	Chr1:8412050-8414879	4.3781	16.0904	1.87782	2.94901	0.0002
AT2G45135	-	Chr2:18608823-18610574	1.26237	4.6378	1.87731	1.47169	0.02745
AT3G46090	ZAT7	Chr3:16926215-16926850	5.01367	18.4101	1.87655	2.80954	0.0025
AT4G01420	CBL5	Chr4:580037-581518	2.3219	8.52401	1.87623	2.70451	0.0125
AT5G56870	BGAL4	Chr5:23004195-23008649	14.1523	51.8957	1.87458	3.03845	0.0002
AT3G09940	MDHAR	Chr3:3056374-3059148	0.430214	1.5717	1.8692	1.49747	0.0254
AT3G58150	-	Chr3:21532812-21534089	1.24639	4.55259	1.86893	2.53611	0.03105
AT5G07010	ATST2A	Chr5:2174677-2176106	14.7112	53.7235	1.86864	3.51945	5e-05
AT2G39200	MLO12	Chr2:16356147-16359813	2.92129	10.6624	1.86785	2.98868	0.00105
AT3G16330	-	Chr3:5535195-5536063	3.80356	13.8738	1.86694	3.08024	0.0045
AT3G25240	-	Chr3:9192539-9193385	3.33649	12.067	1.85466	2.75247	0.01315
AT1G56660	-	Chr1:21237887-21240558	5.43163	19.5452	1.84736	2.58937	0.0006
AT3G47780	ATATH6	Chr3:17624478-17629013	11.7491	42.0796	1.84057	3.10485	5e-05
AT1G03850	GRXS13	Chr1:976096-977761	4.63932	16.5984	1.83906	2.35989	0.00295
AT1G79280	NUA	Chr1:29819141-29833016	3.97379	14.2125	1.83858	3.18411	5e-05
AT1G11190	BFN1	Chr1:3750065-3752780	3.83409	13.6573	1.83272	2.66977	0.0035
AT3G11580	ARF32	Chr3:3648923-3651332	5.04009	17.8484	1.82427	1.96358	0.0042
AT3G03530	NPC4	Chr3:842498-845043	12.1523	43.0233	1.82389	2.84063	0.0014
AT1G03220	-	Chr1:787121-788651	74.3787	262.286	1.81818	3.29687	0.0006
AT4G11650	ATOSM34	Chr4:7024855-7026146	2.16978	7.64769	1.81748	2.57861	0.0058
AT4G22390	-	Chr4:11813424-11815133	1.42628	5.01934	1.81524	2.43752	0.0067
AT5G48410	ATGLR1.3	Chr5:19620266-19623425	4.02888	14.1696	1.81435	2.99439	0.0002
AT1G69930	ATGSTU11	Chr1:26337496-26338795	4.78739	16.8078	1.81182	3.31662	0.0016
AT3G17690	ATCNGC19	Chr3:6045001-6048488	0.369425	1.29688	1.81169	1.85539	0.0224
AT1G15010	-	Chr1:5171206-5171742	10.2373	35.8579	1.80845	3.46092	0.003
AT1G15380	-	Chr1:5290744-5292535	21.2843	74.5393	1.80821	2.96214	0.0003
AT1G02520	PGP11	Chr1:523650-528745	0.63668	2.21178	1.79657	2.2105	0.0038
AT4G37990	ELI3-2	Chr4:17855875-17857639	55.0513	188.766	1.77775	2.50609	0.0009
AT3G55060	-	Chr3:20402983-20407046	0.287555	0.98442	1.77544	1.68782	0.0223
AT3G26200	CYP71B22	Chr3:9589281-9591179	2.85092	9.75799	1.77516	2.92342	0.0014
AT3G15500	ATNAC3	Chr3:5234616-5236088	11.5624	39.558	1.77453	3.15677	0.00045
AT5G64870	FLOT3	Chr5:25929537-25931384	3.73618	12.7653	1.77259	2.63004	0.00085
AT1G51800	-	Chr1:19214147-19217970	1.06345	3.63283	1.77234	2.7344	0.00415
AT5G49320	-	Chr5:19995024-19996314	1.19227	4.05854	1.76725	2.42278	0.0279
AT1G69490	NAP	Chr1:26122138-26123421	40.5616	137.336	1.75952	3.1134	0.00055
AT1G03020	GRXS1	Chr1:698206-698515	28.6055	96.5883	1.75555	7.00076	0.0036
AT3G63380	ACA12	Chr3:23406610-23410360	8.51939	28.3434	1.73419	2.77645	0.00025
AT5G56370	-	Chr5:22835981-22837941	2.19767	7.30925	1.73375	2.2601	0.00295
AT3G28580	-	Chr3:10715622-10717329	1.22243	4.06219	1.73251	1.85579	0.0055
AT4G18980	AtS40-3	Chr4:10398917-10399512	6.91362	22.9724	1.73239	2.94985	0.00555
AT1G61800	GPT2	Chr1:22824439-22826774	27.551	91.415	1.73033	3.04955	0.0005
AT4G15700	GRXS3	Chr4:8937392-8937892	11.1302	36.8949	1.72895	4.51401	0.00445
AT3G50310	MAPKKK20	Chr3:18648150-18649521	0.648435	2.13528	1.71939	1.74384	0.0381
AT5G56795	MT1B	Chr5:22972041-22972449	54.7181	180.149	1.7191	17.4446	0.0275
AT4G16540	-	Chr4:9316022-9317153	2.73959	9.01395	1.7182	3.14507	0.02575
AT5G16080	AtCXE17	Chr5:5252314-5253618	1.18364	3.88263	1.7138	2.74778	0.03645
AT2G38940	ATPT2	Chr2:16257227-16260225	32.4663	106.333	1.71158	2.99441	0.0013
AT1G61580	RPL3B	Chr1:22720691-22723152	13.7383	44.9163	1.70903	2.87994	5e-05
AT5G48400	ATGLR1.2	Chr5:19616243-19619246	4.38994	14.336	1.70737	2.76083	0.00045
AT2G44460	BGLU28	Chr2:18346438-18349966	0.901049	2.93708	1.70471	1.87026	0.01415
AT1G21140	-	Chr1:7404382-7405281	1.6796	5.47001	1.70342	2.12887	0.0165
AT5G14000	anac084	Chr5:4518007-4519300	3.01095	9.79323	1.70157	2.31437	0.0083
AT3G02260	BIG	Chr3:430983-448489	5.48209	17.7189	1.69249	2.58167	0.00025
AT4G12490	-	Chr4:7409620-7410406	46.5119	150.087	1.69012	6.92443	0.00095
AT2G45220	PME17	Chr2:18644083-18646447	17.663	56.8867	1.68736	3.23634	0.00025
AT3G13790	ATCWINV1	Chr3:4532910-4535867	7.3866	23.5981	1.67569	2.77566	0.0001
AT1G23550	SRO2	Chr1:8350792-8354262	7.76634	24.7869	1.67427	2.76354	0.0009
AT4G31570	-	Chr4:15297013-15306410	2.7974	8.9046	1.67046	2.63892	5e-05
AT1G43160	RAP2.6	Chr1:16263812-16264818	3.28661	10.3666	1.65726	2.43012	0.01595
AT2G28290	SYD	Chr2:12054735-12073083	3.8877	12.2477	1.65552	2.80031	0.00015
AT5G47330	-	Chr5:19207098-19208822	5.75198	18.1179	1.65529	2.86284	0.00255
AT2G38380	PER22	Chr2:16076383-16078583	1.16175	3.64307	1.64886	1.99307	0.0221
AT3G24880	-	Chr3:9086241-9095537	0.618032	1.9349	1.64651	2.18344	0.00225
AT5G50260	CEP1	Chr5:20455316-20457029	7.45928	23.1481	1.63379	2.49488	0.0013
AT4G36820	-	Chr4:17346804-17347994	1.82452	5.6381	1.62769	2.24592	0.01755
AT4G15610	-	Chr4:8909063-8910908	54.4693	167.891	1.62401	3.31184	0.00025
AT5G18270	ANAC087	Chr5:6040918-6042938	9.55955	29.449	1.6232	2.85017	0.00055
AT1G62380	ACO2	Chr1:23082169-23084253	70.7395	217.728	1.62194	2.54731	0.00085
AT2G46950	CYP709B2	Chr2:19289137-19291614	1.70232	5.23521	1.62074	2.21213	0.01325
AT4G00700	-	Chr4:286050-289514	8.44388	25.9536	1.61996	2.56982	0.0015
AT1G44800	-	Chr1:16914008-16916997	34.3251	105.334	1.61763	2.77761	0.0005
AT5G17760	-	Chr5:5860420-5862422	15.4323	47.3278	1.61674	2.78446	0.00045
AT5G28330	-	Chr5:10307168-10308142	1.43585	4.39626	1.61438	1.87266	0.0241
AT1G29640	-	Chr1:10355702-10356482	7.7773	23.7812	1.61248	2.67838	0.00525
AT2G43510	ATTI1	Chr2:18067171-18067802	285.746	873.204	1.61158	3.41275	0.0015
AT3G25795	-	Chr3:9417550-9418705	5.74542	17.5097	1.60767	2.87433	0.0067
AT3G22240	-	Chr3:7863615-7864819	34.0334	103.632	1.60644	4.8441	0.001
AT2G02100	LCR69	Chr2:528349-529108	197.293	599.697	1.60389	5.32418	0.0001
AT4G16680	-	Chr4:9385218-9390774	5.71769	17.3613	1.60237	1.94295	0.01485
AT4G25000	ATAMY1	Chr4:12851968-12853845	46.8908	142.378	1.60235	2.57042	0.00095
AT5G25820	-	Chr5:8997182-9000329	3.38671	10.2761	1.60133	2.65372	0.00225
AT2G22560	-	Chr2:9585882-9588838	1.69786	5.13038	1.59535	2.10511	0.0025
AT5G04020	-	Chr5:1081610-1086546	1.84278	5.54815	1.59012	2.19941	0.0003
AT1G35115	-	Chr1:12842157-12845455	3.7149	11.1821	1.58979	2.5243	0.0007
AT4G13420	HAK5	Chr4:7796849-7802251	0.581042	1.7478	1.58883	1.69112	0.0234
AT4G15670	GRXS7	Chr4:8929178-8929765	4.6353	13.8435	1.57847	2.91932	0.01995
AT2G35910	ATL70	Chr2:15072931-15074081	1.90398	5.67339	1.57519	2.88655	0.02895
AT2G04070	DTXL2	Chr2:1353754-1355790	2.29296	6.83078	1.57484	2.75068	0.009
AT3G57380	-	Chr3:21229801-21231729	3.94595	11.7509	1.57432	2.61976	0.0025
AT4G35783	RTFL6	Chr4:16952405-16952800	5.71049	16.9834	1.57244	3.0186	0.0438
AT5G65640	bHLH093	Chr5:26237054-26239084	1.66084	4.9285	1.56924	1.72789	0.02045
AT2G32240	-	Chr2:13682556-13691155	12.1029	35.8773	1.56772	2.53087	0.0004
AT5G06570	CXE15	Chr5:2007599-2011041	0.981092	2.89329	1.56025	1.55147	0.0428
AT4G08300	-	Chr4:5244890-5248342	8.89332	26.1901	1.55823	2.29325	0.0011
AT3G52250	-	Chr3:19376137-19383100	13.2733	39.0842	1.55806	2.36677	0.0007
AT1G70320	UPL2	Chr1:26488521-26501281	10.4747	30.8207	1.557	2.13463	0.0019
AT3G02875	ILR1	Chr3:631912-634074	38.3118	112.723	1.55692	2.4937	0.00215
AT1G33560	ADR1	Chr1:12168767-12172005	12.6994	37.3437	1.55611	2.56653	0.00095
AT1G15520	PDR12	Chr1:5331857-5338326	1.79811	5.27117	1.55164	2.57379	0.001
AT3G44300	NIT2	Chr3:15983310-15985535	55.2221	161.129	1.5449	2.47089	0.00155
AT1G73010	ATPS2	Chr1:27464571-27466256	60.8802	177.534	1.54405	2.0486	0.007
AT4G14370	-	Chr4:8279640-8283263	3.09753	9.01545	1.54128	2.23759	0.0026
AT1G08830	CSD1	Chr1:2827060-2838469	169.988	494.228	1.53974	3.00358	0.00165
AT5G02010	ATROPGEF7	Chr5:383152-385850	2.38552	6.93499	1.53959	2.23911	0.0031
AT1G74010	-	Chr1:27832157-27834113	62.0887	180.364	1.53851	3.02086	0.0014
AT5G66640	DAR3	Chr5:26599383-26601949	1.16517	3.3751	1.53438	1.93786	0.0166
AT1G03080	-	Chr1:731610-738056	8.90099	25.7807	1.53425	2.22595	0.0007
AT5G13080	WRKY75	Chr5:4149739-4151150	7.79512	22.5414	1.53193	2.50125	0.0061
AT3G21710	-	Chr3:7648341-7649799	3.21589	9.27947	1.52882	2.10011	0.0075
AT3G15356	-	Chr3:5174401-5175469	9.02611	26.0053	1.52663	3.71006	0.0047
AT3G06420	ATG8H	Chr3:1954989-1956397	34.0448	97.9692	1.52489	3.58935	0.0013
AT2G18700	ATTPS11	Chr2:8109042-8112010	14.5358	41.7519	1.52224	2.41718	0.001
AT1G17030	-	Chr1:5822367-5824455	0.590805	1.69693	1.52218	1.43113	0.0471
AT3G26470	-	Chr3:9686097-9690827	3.84237	10.9775	1.51448	2.64319	0.01105
AT1G26930	-	Chr1:9336056-9337786	12.9963	37.1095	1.51368	2.42021	0.0003
AT5G16680	-	Chr5:5467372-5473506	6.78066	19.3503	1.51286	2.27694	0.0005
AT1G19850	MP	Chr1:6886878-6891374	3.24202	9.24963	1.5125	2.41677	0.00085
AT4G15690	GRXS5	Chr4:8934323-8934921	5.01693	14.2773	1.50884	2.62051	0.01655
AT1G35112	SADHU2-1	Chr1:12833397-12841118	1.89272	5.37181	1.50495	1.66093	0.03085
AT2G40390	-	Chr2:16867292-16869089	5.98827	16.8645	1.49378	3.22693	0.00155
AT4G21120	AAT1	Chr4:11270044-11273973	6.08741	17.0664	1.48726	2.85523	0.0012
AT5G19097	-	Chr5:6403276-6407608	0.625556	1.75053	1.48458	1.95968	0.01185
AT5G20960	AAO1	Chr5:7116737-7122774	2.20323	6.16417	1.48429	2.49951	0.00105
AT1G65440	GTB1	Chr1:24306610-24314620	9.02108	25.2271	1.4836	2.43452	0.00055
AT5G52830	WRKY27	Chr5:21410851-21412340	2.08347	5.82379	1.48297	2.08029	0.01375
AT1G22900	F19G10.14	Chr1:8103658-8104505	2.165	6.05088	1.48278	1.93635	0.03275
AT3G62950	GRXC11	Chr3:23266248-23266934	5.85929	16.2985	1.47594	2.68305	0.01595
AT4G18910	NIP1	Chr4:10366058-10368381	9.17236	25.4741	1.47367	3.03809	0.00095
AT1G74020	SS2	Chr1:27835130-27837317	117.24	324.984	1.47091	2.86324	0.00385
AT2G28110	FRA8	Chr2:11977943-11979837	20.108	55.5214	1.46527	2.70592	0.00135
AT4G23680	-	Chr4:12336185-12337482	149.482	412.351	1.4639	2.40134	0.0043
AT2G32830	PHT5	Chr2:13927698-13929713	7.46593	20.5893	1.4635	3.1537	0.0027
AT4G22070	WRKY31	Chr4:11691377-11694392	0.951836	2.62336	1.46263	1.8432	0.0357
AT2G36800	DOGT1	Chr2:15423379-15425016	77.0437	210.862	1.45255	1.93409	0.0081
AT1G66400	CML23	Chr1:24770574-24771371	15.3389	41.9408	1.45116	2.83986	0.0045
AT2G19190	FRK1	Chr2:8326048-8329944	0.868987	2.37506	1.45056	2.01788	0.0224
AT2G23150	NRAMP3	Chr2:9856191-9858574	30.4471	83.0292	1.44732	2.67422	0.0016
AT5G57480	-	Chr5:23279405-23280968	9.12806	24.8534	1.44506	2.22623	0.0012
AT4G36120	FPP5	Chr4:17093087-17096573	0.712121	1.93862	1.44484	1.72311	0.01795
AT5G65770	LINC4	Chr5:26311310-26318812	5.63638	15.3013	1.44081	1.79259	0.0251
AT2G29350	SAG13	Chr2:12600913-12602556	241.595	654.766	1.43839	1.75654	0.0164
AT5G44390	-	Chr5:17882195-17885004	1.63811	4.43578	1.43715	1.95958	0.01805
AT5G46140	-	Chr5:18704996-18706708	0.934499	2.52799	1.43573	1.7217	0.0471
AT4G26630	-	Chr4:13430526-13435770	23.2501	62.861	1.43493	2.07826	0.0013
AT4G37150	ATMES9	Chr4:17492877-17494109	27.8753	75.2719	1.43312	2.77875	0.00225
AT5G24860	FPF1	Chr5:8541777-8542449	4.05926	10.9575	1.43263	2.13591	0.03125
AT4G18425	-	Chr4:10181333-10182140	6.19173	16.7021	1.43162	2.52414	0.01755
AT4G10930	-	Chr4:6705146-6708846	2.72516	7.34517	1.43045	2.04135	0.00165
AT2G13370	CHR5	Chr2:5544180-5556464	6.62411	17.7735	1.42393	2.14413	0.00085
AT2G44200	-	Chr2:18276209-18278627	7.17115	19.2327	1.42328	2.20021	0.0013
AT5G25060	-	Chr5:8634073-8640217	6.87935	18.4094	1.4201	2.02226	0.00055
AT4G32650	ATKC1	Chr4:15751321-15754854	2.04452	5.46994	1.41976	2.09371	0.0067
AT3G54400	-	Chr3:20140057-20142642	3.55976	9.5162	1.4186	3.05582	0.0108
AT2G47000	MDR4	Chr2:19309867-19315241	5.55459	14.8345	1.41721	2.40593	0.00055
AT5G64120	PER71	Chr5:25659305-25661002	28.7123	76.4916	1.41363	3.22918	0.00085
AT2G14620	XTH10	Chr2:6244780-6246233	3.14627	8.37988	1.41329	2.21773	0.0132
AT1G80450	-	Chr1:30243929-30244783	8.14003	21.6752	1.41294	3.37385	0.01135
AT4G15180	SDG2	Chr4:8651405-8662587	3.99538	10.6135	1.4095	2.05999	0.0005
AT4G02710	-	Chr4:1188982-1197630	2.95655	7.81359	1.40207	2.37809	0.00185
AT2G47240	CER8	Chr2:19392557-19397831	6.48017	17.1036	1.4002	2.12725	0.00135
AT5G41800	-	Chr5:16733772-16735991	16.1453	42.4932	1.39612	3.05428	0.001
AT3G26830	PAD3	Chr3:9887947-9889705	4.20593	11.0385	1.39205	2.12819	0.0046
AT5G54510	GH3.6	Chr5:22131092-22133678	5.77855	15.0905	1.38486	2.37774	0.00205
AT1G65730	YSL7	Chr1:24442503-24446291	6.17799	16.124	1.384	3.24943	0.0014
AT5G24160	SQE6	Chr5:8183074-8186640	60.0336	156.313	1.38059	2.61046	0.00245
AT5G27060	AtRLP53	Chr5:9522533-9525407	2.55871	6.65677	1.37941	3.04149	0.0072
AT1G51890	-	Chr1:19274657-19278528	1.67041	4.33368	1.37539	1.95111	0.00785
AT5G18980	-	Chr5:6334831-6338100	4.76058	12.344	1.3746	2.14256	0.0013
AT2G37750	-	Chr2:15830988-15831558	20.6031	53.2164	1.36901	3.24862	0.00635
AT1G22380	AtUGT85A3	Chr1:7900386-7902332	6.80827	17.5229	1.36388	2.11003	0.00605
AT3G14590	NTMC2T6.2	Chr3:4904269-4907993	3.17144	8.1326	1.35858	2.04591	0.0055
AT1G65510	-	Chr1:24359452-24360081	33.0456	84.6293	1.3567	3.68069	0.00845
AT2G46040	ARID1	Chr2:18935300-18938447	0.8254	2.10971	1.35388	1.56303	0.035
AT1G75450	CKX5	Chr1:28313486-28318375	4.18873	10.7045	1.35364	1.74206	0.0234
AT1G10370	GST30	Chr1:3397080-3398358	49.6688	126.892	1.35319	3.01253	0.00145
AT2G17740	-	Chr2:7706895-7707861	1.83207	4.67541	1.35162	1.439	0.03235
AT5G55040	-	Chr5:22327194-22331813	7.02389	17.9099	1.35042	2.37282	0.00155
AT5G54650	Fh5	Chr5:22197628-22202110	1.73004	4.40505	1.34835	1.9245	0.00835
AT2G45130	ATSPX3	Chr2:18606409-18607853	6.208	15.8039	1.34808	1.81995	0.0283
AT2G01890	PAP8	Chr2:396767-399208	15.8167	40.1986	1.34569	2.18615	0.00445
AT2G43820	GT	Chr2:18152226-18153908	67.8005	171.968	1.34277	1.88179	0.00795
AT1G15940	-	Chr1:5473564-5478259	4.36846	11.0796	1.34271	2.11086	0.00155
AT1G44130	-	Chr1:16787507-16789318	3.48767	8.81685	1.338	2.31107	0.0299
AT2G36080	ARF31	Chr2:15148258-15151575	7.51732	18.9851	1.33658	1.7779	0.007
AT1G20970	-	Chr1:7313945-7319574	3.95463	9.97785	1.33518	2.01513	0.00165
AT5G07440	GDH2	Chr5:2355936-2358194	91.4553	229.991	1.33044	1.84048	0.0126
AT4G33160	FBX13	Chr4:15994088-15995655	2.98603	7.50017	1.3287	2.46595	0.0193
AT4G04490	CRK36	Chr4:2231956-2234638	13.8909	34.7478	1.32278	2.27518	0.00295
AT3G27190	UKL2	Chr3:10039233-10043066	3.66591	9.15823	1.3209	2.18084	0.007
AT3G29250	SDR4	Chr3:11193658-11194993	5.22105	13.0415	1.3207	1.75519	0.0165
AT5G55180	-	Chr5:22388781-22390714	12.7178	31.7406	1.31949	1.87061	0.0036
AT5G55660	-	Chr5:22538612-22543474	4.73426	11.8149	1.3194	1.62851	0.0011
AT1G23870	ATTPS9	Chr1:8432178-8435656	11.1076	27.7034	1.31851	2.21187	0.0022
AT1G67230	LINC1	Chr1:25151269-25156323	6.07953	15.1472	1.31702	1.96487	0.0011
AT3G14060	-	Chr3:4657045-4657601	19.618	48.7845	1.31425	3.09346	0.0087
AT3G30775	ERD5	Chr3:12448635-12451248	15.1164	37.5797	1.31384	2.53996	0.00235
AT5G40340	-	Chr5:16131653-16134916	5.15245	12.8075	1.31366	1.82043	0.00175
AT4G30790	-	Chr4:14993085-14997785	8.70915	21.6342	1.31271	2.24856	0.00125
AT4G10940	-	Chr4:6708981-6710923	3.94448	9.76241	1.3074	1.75209	0.03625
AT1G15780	MED15A	Chr1:5430182-5436412	10.4292	25.7373	1.30323	2.66528	0.00185
AT2G18193	-	Chr2:7917504-7919277	3.1315	7.72569	1.30281	1.80325	0.00775
AT2G41510	ATCKX1	Chr2:17314531-17317003	1.23126	3.01293	1.29103	1.84556	0.04025
AT4G18340	-	Chr4:10130049-10132061	1.94148	4.74725	1.28994	2.03449	0.0406
AT1G54570	-	Chr1:20380477-20385125	77.6995	189.668	1.2875	1.64051	0.02405
AT1G73810	-	Chr1:27752399-27755297	5.87667	14.3341	1.28638	2.06759	0.00745
AT4G24680	MOS1	Chr4:12732677-12740051	7.16195	17.3954	1.28028	1.93726	0.0015
AT4G21940	CPK15	Chr4:11640801-11643762	2.05075	4.97461	1.27843	1.85332	0.01565
AT3G59100	ATGSL11	Chr3:21843406-21853860	1.62732	3.9455	1.27771	1.9621	0.0041
AT5G04560	DME	Chr5:1309192-1318401	1.88572	4.56943	1.2769	2.1553	0.0033
AT2G41960	-	Chr2:17513078-17519293	6.75236	16.3435	1.27525	1.95878	0.00815
AT4G32070	Phox4	Chr4:15504661-15507176	20.7311	50.1763	1.27521	1.73081	0.0069
AT4G01360	-	Chr4:564759-566310	19.8614	48.0397	1.27426	2.148	0.01135
AT3G26560	-	Chr3:9749903-9753772	8.37815	20.2588	1.27385	1.77541	0.00225
AT5G38850	-	Chr5:15555155-15558732	4.04138	9.7564	1.2715	2.10657	0.00285
AT1G08600	ATRX	Chr1:2723823-2733613	4.29178	10.3602	1.2714	2.24617	0.0029
AT3G13100	ATMRP7	Chr3:4208734-4214173	2.29069	5.52806	1.27099	2.09822	0.00425
AT4G37180	-	Chr4:17504563-17506367	40.8368	98.5388	1.27082	2.09118	0.0055
AT1G12110	NRT1.1	Chr1:4105232-4109545	54.8634	131.897	1.2655	2.46285	0.00345
AT4G17330	ATG2484-1	Chr4:9688887-9697578	13.5991	32.6784	1.26482	1.85856	0.0047
AT3G44690	-	Chr3:16230684-16234215	0.981745	2.35687	1.26345	1.50284	0.01685
AT5G62410	SMC2	Chr5:25056261-25062625	0.546326	1.31139	1.26326	1.2177	0.0336
AT2G29090	CYP707A2	Chr2:12494850-12499723	3.08768	7.40131	1.26126	1.87854	0.0099
AT3G47910	-	Chr3:17674381-17681730	6.67423	15.961	1.25788	2.15402	0.00235
AT1G14130	-	Chr1:4835723-4837616	17.1381	40.9462	1.25652	2.13009	0.0034
AT4G12770	-	Chr4:7506381-7511626	5.58862	13.3415	1.25535	2.23836	0.0023
AT2G32190	-	Chr2:13674497-13675286	55.3529	131.951	1.25327	1.33191	0.0146
AT3G63070	-	Chr3:23302364-23309658	9.8623	23.4655	1.25054	2.05253	0.00375
AT1G32940	ATSBT3.5	Chr1:11937595-11940978	12.8474	30.5322	1.24886	2.2922	0.00225
AT1G61260	-	Chr1:22593464-22595069	5.61979	13.3285	1.24593	1.80564	0.00965
AT1G60140	ATTPS10	Chr1:22176933-22180875	28.6737	67.9871	1.24553	1.88177	0.0104
AT3G13290	VCR	Chr3:4297380-4303508	4.12721	9.78467	1.24536	2.29446	0.00235
AT1G47510	AT5PTASE11	Chr1:17435564-17438396	8.3581	19.7773	1.2426	1.75271	0.01255
AT4G37520	PER50	Chr4:17631561-17633249	26.7285	63.1927	1.24138	2.07949	0.0035
AT3G24870	-	Chr3:9073622-9085048	1.1391	2.68962	1.23951	1.68247	0.024
AT1G76810	-	Chr1:28831002-28836586	13.565	32.0123	1.23874	1.69091	0.0053
AT2G28630	KCS12	Chr2:12275318-12277245	4.25235	10.0314	1.23819	2.01547	0.01315
AT1G27045	ATHB-54	Chr1:9391608-9393019	3.13868	7.39437	1.23627	2.07064	0.0386
AT1G22930	-	Chr1:8117338-8122127	84.4852	198.807	1.2346	1.4647	0.04245
AT2G41480	PER25	Chr2:17296811-17298731	30.3628	71.2768	1.23112	2.32903	0.007
AT3G14770	SWEET2	Chr3:4957333-4959704	9.86565	23.0958	1.22715	2.46634	0.00595
AT1G66230	MYB20	Chr1:24677153-24678415	3.14995	7.36056	1.22449	1.55921	0.0228
AT2G41250	-	Chr2:17200658-17202618	65.2774	152.494	1.2241	2.07737	0.00415
AT2G04050	DTXL1	Chr2:1337385-1339270	12.7236	29.6885	1.22239	3.0039	0.00455
AT5G46240	KAT1	Chr5:18743565-18746730	10.8211	25.2202	1.22073	2.38439	0.00435
AT3G23430	PHO1	Chr3:8387507-8393296	3.04399	7.09231	1.22029	2.01809	0.01265
AT3G10010	DML2	Chr3:3081813-3088195	1.15744	2.68925	1.21627	1.58523	0.01355
AT1G02660	-	Chr1:571954-574981	13.2611	30.8016	1.2158	1.73667	0.02395
AT1G68620	CXE6	Chr1:25765946-25767240	55.7235	129.415	1.21565	2.18096	0.00715
AT3G12810	PIE1	Chr3:4065041-4074078	2.64279	6.1301	1.21385	1.92756	0.00375
AT1G19640	JMT	Chr1:6788884-6791846	5.91616	13.718	1.21334	1.6033	0.0066
AT5G04720	ADR1-L2	Chr5:1360711-1363884	47.5817	110.23	1.21204	1.66307	0.01655
AT1G34180	anac016	Chr1:12448566-12451287	4.35739	10.0875	1.21103	1.94552	0.0109
AT2G30500	-	Chr2:12998158-13000464	5.83258	13.5021	1.21098	2.00012	0.01205
AT2G33490	-	Chr2:14183551-14187869	9.89406	22.8918	1.2102	2.0121	0.0036
AT4G12735	-	Chr4:7493715-7494234	9.79013	22.5676	1.20485	2.42887	0.0337
AT1G21580	-	Chr1:7557261-7565803	10.4674	24.1248	1.20461	1.81405	0.00545
AT5G04240	ELF6	Chr5:1169543-1174878	5.47877	12.6238	1.20422	1.98018	0.00355
AT1G06670	NIH	Chr1:2040432-2047612	3.91577	9.0223	1.2042	1.88671	0.00315
AT3G23790	AAE16	Chr3:8575166-8581112	21.1161	48.636	1.20369	2.00536	0.00625
AT1G28060	-	Chr1:9779137-9782700	4.97334	11.4486	1.20288	1.63289	0.00415
AT5G66440	-	Chr5:26530234-26531097	34.605	79.6543	1.20277	2.68982	0.0066
AT3G55890	-	Chr3:20740816-20742002	14.5663	33.4975	1.20141	2.3608	0.0255
AT4G00450	CRP	Chr4:202415-211003	7.77682	17.8818	1.20124	2.07915	0.00405
AT3G10320	-	Chr3:3195313-3197346	20.3742	46.821	1.20041	1.98449	0.01375
AT3G29035	ATNAC3	Chr3:11033664-11035308	20.2684	46.5195	1.19861	2.10361	0.00485
AT3G02400	-	Chr3:489829-491587	1.14409	2.62451	1.19785	1.19161	0.04315
AT5G10650	-	Chr5:3364971-3368127	29.4346	67.3699	1.19459	1.93987	0.008
AT4G26190	-	Chr4:13262235-13266966	4.10345	9.36853	1.19099	1.61314	0.0033
AT1G69780	ATHB13	Chr1:26258938-26260751	6.17559	14.089	1.18992	2.15717	0.01125
AT1G77300	EFS	Chr1:29039921-29049302	3.99646	9.11536	1.18958	2.10143	0.00385
AT5G47480	-	Chr5:19257419-19263424	14.098	32.1122	1.18763	1.75658	0.0064
AT3G60130	BGLU16	Chr3:22210245-22213840	9.52189	21.6735	1.18661	1.96379	0.00685
AT2G46020	CHR2	Chr2:18923303-18931934	7.64036	17.3643	1.18441	2.0243	0.0049
AT1G07610	MT1C	Chr1:2341541-2342123	52.1326	118.273	1.18186	3.3736	0.0059
AT1G08465	YAB2	Chr1:2675812-2679781	3.83736	8.70445	1.18164	2.06761	0.03015
AT2G37460	-	Chr2:15726447-15729098	19.3917	43.9375	1.18001	1.65385	0.0084
AT3G19550	-	Chr3:6787240-6788292	8.81159	19.9486	1.17881	2.17834	0.0321
AT2G46030	UBC6	Chr2:18932018-18933507	49.7002	112.481	1.17835	2.20717	0.0059
AT5G16360	-	Chr5:5355081-5356300	42.1442	95.375	1.17828	2.01908	0.02205
AT1G69480	PHO1-H10	Chr1:26114111-26117797	9.46199	21.4005	1.17743	1.86865	0.00745
AT3G05400	SUGTL5	Chr3:1549585-1554176	17.5175	39.5902	1.17635	1.93036	0.0097
AT5G18040	-	Chr5:5972418-5974156	9.41661	21.2712	1.17562	1.81843	0.00735
AT5G14730	-	Chr5:4756217-4757657	4.01698	9.07179	1.17528	1.96224	0.02275
AT1G74330	-	Chr1:27943461-27947109	7.40406	16.6958	1.1731	2.06112	0.0055
AT1G75310	AUL1	Chr1:28261003-28266124	1.22347	2.75767	1.17247	1.46315	0.0156
AT3G05670	-	Chr3:1653263-1657159	6.75876	15.2318	1.17226	1.68938	0.00435
AT3G02170	LNG2	Chr3:396011-399779	3.40741	7.65522	1.16777	1.84615	0.0067
AT1G15340	MBD10	Chr1:5275676-5277689	40.5057	90.9939	1.16765	1.80551	0.00785
AT3G20500	ATPAP18	Chr3:7157905-7160417	56.3899	126.643	1.16726	1.8055	0.01255
AT1G13340	-	Chr1:4567934-4571118	19.6181	44.0327	1.16639	1.92123	0.0107
AT1G24460	-	Chr1:8665873-8672651	5.90325	13.2439	1.16575	2.05021	0.0048
AT1G12520	ATCCS	Chr1:4267105-4268926	25.6918	57.6003	1.16477	2.06145	0.0038
AT1G20160	ATSBT5.2	Chr1:6990783-6993972	4.40522	9.87191	1.16412	1.86057	0.01005
AT5G54240	-	Chr5:22022977-22024461	11.9774	26.8408	1.16411	2.23634	0.01235
AT1G10540	ATNAT8	Chr1:3474863-3477927	2.36596	5.30138	1.16394	1.90214	0.03465
AT4G23700	ATCHX17	Chr4:12342427-12346043	3.06237	6.85885	1.16332	2.03966	0.017
AT5G04860	-	Chr5:1411564-1414677	2.2961	5.14235	1.16325	1.6982	0.0155
AT1G20100	-	Chr1:6969106-6970956	57.368	128.406	1.1624	1.83035	0.0102
AT1G32750	HAF01	Chr1:11844876-11856765	3.98198	8.90851	1.1617	1.89628	0.009
AT4G00930	CIP4.1	Chr4:396557-400734	1.46298	3.27272	1.16158	1.43621	0.0151
AT1G68790	LINC3	Chr1:25834708-25839319	4.67775	10.4598	1.16097	1.64178	0.00535
AT3G49580	LSU1	Chr3:18375268-18375784	144.845	323.583	1.15962	1.81612	0.00705
AT3G49601	-	Chr3:18387301-18389564	13.2615	29.6227	1.15946	1.59294	0.00475
AT1G24300	-	Chr1:8614364-8620420	7.78021	17.3782	1.1594	2.01094	0.0051
AT1G02390	ATGPAT2	Chr1:480851-483292	11.5498	25.7891	1.15889	2.21105	0.0084
AT3G54670	TTN8	Chr3:20235482-20243960	5.32055	11.8687	1.15751	2.02208	0.0045
AT1G25540	PFT1	Chr1:8969064-8974660	9.34376	20.8271	1.15639	2.00852	0.0047
AT5G45900	APG7	Chr5:18615221-18618560	13.1405	29.2487	1.15435	2.12716	0.00885
AT2G16485	NERD	Chr2:7136943-7145222	4.63122	10.3082	1.15433	1.49375	0.0059
AT1G02930	GSTF6	Chr1:661176-662456	139.686	310.884	1.15419	1.53034	0.0138
AT1G26380	-	Chr1:9126736-9128528	1.9008	4.22583	1.15262	1.57149	0.0392
AT1G77890	-	Chr1:29292122-29296407	10.2171	22.6679	1.14966	1.75976	0.0114
AT1G65845	-	Chr1:24493173-24493798	27.5797	61.1502	1.14875	3.11375	0.02015
AT4G37610	BT5	Chr4:17668950-17672353	5.78236	12.8088	1.1474	1.56455	0.03335
AT1G32490	ESP3	Chr1:11742053-11749788	6.47275	14.3205	1.14563	2.02956	0.0056
AT5G22460	-	Chr5:7443507-7445546	2.92619	6.46842	1.14439	1.48971	0.04585
AT5G27030	TPR3	Chr5:9508097-9515407	6.79079	15.0027	1.14357	1.97172	0.0058
AT2G02710	PLP	Chr2:758692-761013	77.4597	171.051	1.14291	1.59899	0.02805
AT4G37730	AtbZIP7	Chr4:17723665-17724915	4.37001	9.63144	1.14012	1.86856	0.03745
AT1G24706	THO2	Chr1:8741939-8755558	6.10597	13.4475	1.13905	1.99463	0.00475
AT3G19270	CYP707A4	Chr3:6673726-6676520	5.67208	12.4842	1.13816	1.92443	0.0098
AT5G13820	TBP1	Chr5:4460893-4464666	12.5128	27.5292	1.13756	1.81164	0.01375
AT4G14760	-	Chr4:8475456-8481094	3.89985	8.57723	1.13709	1.84788	0.0055
AT1G63440	HMA5	Chr1:23527654-23531109	2.79848	6.1545	1.137	1.65365	0.0176
AT2G19572	-	Chr2:8470373-8471735	41.3971	90.9865	1.13612	1.81125	0.0145
AT5G37190	CIP4	Chr5:14723143-14726694	2.82651	6.2119	1.13601	1.50915	0.00915
AT1G10585	-	Chr1:3493939-3495144	11.387	25.0224	1.13583	1.89638	0.0286
AT2G23790	-	Chr2:10125367-10127521	49.341	108.351	1.13485	1.85558	0.0206
AT1G12210	RFL1	Chr1:4140947-4143605	1.86408	4.09212	1.13438	1.41531	0.0199
AT1G20960	emb1507	Chr1:7301747-7310250	11.9306	26.1644	1.13294	1.76181	0.01025
AT1G08060	MOM	Chr1:2501741-2511084	3.06791	6.71086	1.12924	1.97494	0.00585
AT1G80810	-	Chr1:30365286-30368898	1.33201	2.9096	1.12722	1.54761	0.04095
AT4G18600	WAVE5	Chr4:10239880-10247372	1.77696	3.87826	1.126	2	0.0112
AT3G19150	KRP6	Chr3:6616351-6617696	15.0223	32.7813	1.12577	1.90331	0.00965
AT1G06230	GTE4	Chr1:1906962-1910848	17.5084	38.2004	1.12554	1.86879	0.0098
AT4G02400	-	Chr4:1054198-1059671	3.30868	7.21567	1.12488	1.24237	0.0474
AT1G10320	-	Chr1:3384163-3388373	2.89528	6.31409	1.12487	1.37038	0.0129
AT1G14890	-	Chr1:5137013-5137957	6.76891	14.7611	1.12481	1.97983	0.0254
AT3G02140	TMAC2	Chr3:385316-386538	8.67904	18.9139	1.12384	1.74145	0.0223
AT4G01985	-	Chr4:866235-868126	3.31011	7.21008	1.12314	1.43736	0.03475
AT1G20630	CAT1	Chr1:7146635-7149977	38.2818	83.2936	1.12155	2.20758	0.0083
AT5G16570	GLN1	Chr5:5421742-5424566	6.96549	15.1466	1.1207	1.77444	0.013
AT3G44320	NIT3	Chr3:15993378-15995811	5.82262	12.6455	1.11889	1.87268	0.01795
AT4G36080	-	Chr4:17059823-17078007	2.24594	4.86521	1.11518	1.96491	0.00645
AT2G02230	AtPP2-B1	Chr2:590220-591650	14.9169	32.2236	1.11118	1.69916	0.00875
AT3G26220	CYP71B3	Chr3:9596076-9597833	31.1301	67.2479	1.11118	2.0386	0.01075
AT5G57655	XYLA	Chr5:23346759-23350039	99.4142	214.596	1.1101	1.4775	0.0442
AT1G62300	WRKY6	Chr1:23016682-23019279	15.9166	34.332	1.10902	2.12716	0.0104
AT4G03430	STA1	Chr4:1517133-1520563	9.56017	20.5214	1.10202	1.56006	0.0087
AT1G80160	AT1G80160	Chr1:30151002-30152190	47.0357	100.922	1.10142	1.51834	0.0258
AT1G70140	ATFH8	Chr1:26412687-26415230	3.92947	8.42246	1.09991	1.70761	0.01155
AT1G67120	-	Chr1:25069561-25095526	1.29389	2.77229	1.09937	1.73754	0.00695
AT5G23150	HUA2	Chr5:7785834-7792489	8.26955	17.7166	1.09922	1.99793	0.00805
AT3G14270	FAB1B	Chr3:4753924-4762395	14.2037	30.4233	1.09891	1.37562	0.03415
AT3G62900	-	Chr3:23248128-23254810	6.71696	14.3716	1.09734	1.81074	0.0056
AT2G32210	-	Chr2:13677985-13678830	16.0706	34.3257	1.09487	2.72044	0.03965
AT4G01720	WRKY47	Chr4:744920-748554	6.93116	14.766	1.09111	1.97523	0.01155
AT1G48000	MYB112	Chr1:17704178-17706460	11.9199	25.3935	1.09108	1.99892	0.0259
AT2G36780	UGT73C3	Chr2:15417489-15419154	13.1318	27.9436	1.08946	1.68351	0.02705
AT1G28420	HB-1	Chr1:9979801-9987638	6.61026	14.0576	1.08857	1.65748	0.00805
AT2G42890	AML2	Chr2:17849818-17854553	26.4369	56.1789	1.08747	1.73888	0.0195
AT3G59580	NLP9	Chr3:22009050-22012791	2.13516	4.534	1.08644	1.65186	0.0263
AT1G78780	-	Chr1:29616918-29623156	17.4954	37.1258	1.08545	1.76161	0.0278
AT2G38410	-	Chr2:16086629-16090208	12.4587	26.4244	1.08472	1.96378	0.0098
AT5G38840	-	Chr5:15551295-15555077	3.65243	7.74285	1.08401	1.63172	0.01385
AT1G06520	ATGPAT1	Chr1:1993977-1996112	10.0025	21.2007	1.08374	1.71633	0.0369
AT5G04235	-	Chr5:1164286-1168411	4.28931	9.08187	1.08224	1.67765	0.00895
AT4G12780	-	Chr4:7512046-7517005	8.60352	18.2141	1.08206	1.91467	0.00855
AT1G76820	-	Chr1:28837572-28842566	2.14558	4.54051	1.08149	1.45557	0.0154
AT1G79000	HAC1	Chr1:29716349-29724621	9.27371	19.6082	1.08024	1.84379	0.01155
AT1G60890	PIP5K8	Chr1:22412245-22417244	4.29587	9.07903	1.07959	1.84697	0.00965
AT5G06300	LOG7	Chr5:1921743-1925370	6.33035	13.3658	1.07819	1.5452	0.02425
AT5G67480	BT4	Chr5:26930938-26933093	27.0763	57.1646	1.07809	1.88186	0.0102
AT1G02920	ATGSTF7	Chr1:658656-659771	45.8359	96.766	1.07802	3.00417	0.0081
AT3G26440	AT3G26440	Chr3:9676563-9679900	8.44655	17.8289	1.07778	1.66235	0.01865
AT5G62480	ATGSTU9	Chr5:25088693-25089620	8.19604	17.2773	1.07588	1.56196	0.04495
AT2G41220	GLU2	Chr2:17177663-17188751	9.61365	20.2608	1.07554	1.65493	0.0105
AT2G26310	AT2G26310/T1D16.5	Chr2:11201302-11204153	7.82105	16.4824	1.07549	1.7029	0.03055
AT1G48260	CIPK17	Chr1:17813975-17817283	6.56021	13.7985	1.07269	1.88169	0.0165
AT2G39260	-	Chr2:16392046-16399680	8.78361	18.4738	1.07259	1.66123	0.00815
AT5G43560	-	Chr5:17500409-17505646	12.2371	25.6122	1.06557	1.86339	0.0086
AT3G13520	AGP12	Chr3:4408924-4409440	50.202	104.832	1.06226	3.11297	0.01345
AT2G34730	WAP	Chr2:14654356-14657623	7.73012	16.1395	1.06203	1.85559	0.0079
AT1G36370	SHM7	Chr1:13696041-13698639	46.2536	96.5491	1.0617	1.57026	0.01525
AT4G03320	tic20-IV	Chr4:1464466-1466165	21.6107	45.0928	1.06115	1.9354	0.0211
AT3G03640	GLUC	Chr3:881005-886410	14.2118	29.629	1.05992	1.78383	0.0108
AT4G19700	RING	Chr4:10713560-10714707	67.3816	140.428	1.0594	2.34533	0.01585
AT5G39785	-	Chr5:15929187-15932276	3.60626	7.51048	1.0584	1.66236	0.02495
AT5G22450	-	Chr5:7437144-7443347	10.9442	22.7886	1.05815	1.64117	0.012
AT5G65110	ACX2	Chr5:26009634-26012519	48.5507	101.061	1.05767	1.54914	0.03005
AT5G48610	-	Chr5:19711541-19715910	2.21341	4.6031	1.05634	1.39087	0.0286
AT5G58040	ATFIP1[V]	Chr5:23488747-23494000	6.60612	13.7309	1.05555	1.44238	0.01045
AT2G33435	-	Chr2:14165255-14169492	2.0367	4.22883	1.05403	1.4001	0.0248
AT1G68740	PHO1	Chr1:25812448-25816657	30.8839	64.0453	1.05224	1.76693	0.01395
AT2G28190	CSD2	Chr2:12014497-12016569	77.5482	160.778	1.05191	2.63831	0.01145
AT4G34890	ATXDH1	Chr4:16618572-16625057	18.3452	38.0172	1.05125	1.54361	0.01815
AT2G33060	AtRLP27	Chr2:14025482-14028196	4.54309	9.4135	1.05106	2.30186	0.0185
AT4G38600	KAK	Chr4:18041030-18049292	28.8298	59.7213	1.05068	1.55238	0.03175
AT4G39420	-	Chr4:18339286-18355093	6.4839	13.4087	1.04823	1.77126	0.01355
AT1G16210	-	Chr1:5546127-5547552	34.4874	71.2155	1.04612	1.85086	0.0102
AT4G17080	-	Chr4:9601450-9604207	12.1435	25.0727	1.04594	1.61142	0.01035
AT1G14330	-	Chr1:4890117-4892251	11.5145	23.7741	1.04594	1.78953	0.01495
AT5G13330	Rap2.6L	Chr5:4272059-4274660	15.2304	31.3988	1.04376	1.98958	0.02855
AT3G13080	ATMRP3	Chr3:4195785-4201265	25.0223	51.5239	1.04202	1.63981	0.02535
AT1G27770	ACA1	Chr1:9671637-9676157	43.7016	89.5686	1.03531	1.44257	0.04535
AT4G25170	-	Chr4:12909574-12914014	32.3226	66.1563	1.03333	1.59857	0.03495
AT1G21010	-	Chr1:7346155-7346973	22.053	45.132	1.03318	2.94801	0.01975
AT2G32960	-	Chr2:13987766-13990976	12.3648	25.2779	1.03164	2.08278	0.02055
AT5G40690	-	Chr5:16290710-16291583	40.2671	82.3017	1.03132	1.82862	0.02035
AT1G72390	-	Chr1:27245164-27257081	6.29417	12.8423	1.02881	1.3681	0.0395
AT5G20490	XIK	Chr5:6926622-6937506	21.3537	43.5516	1.02824	1.65065	0.0221
AT5G39610	ATNAC2	Chr5:15858399-15859788	41.2423	84.0307	1.02679	1.79095	0.04215
AT3G48060	-	Chr3:17743113-17748736	4.27904	8.70056	1.02382	1.66631	0.01135
AT1G77770	-	Chr1:29245049-29248028	19.7846	40.1784	1.02204	1.74861	0.0176
AT5G07680	ANAC080	Chr5:2435874-2437499	6.93609	14.0674	1.02016	1.62368	0.0359
AT5G65660	-	Chr5:26245248-26246379	54.0084	109.43	1.01876	3.03365	0.01295
AT3G13380	BRL3	Chr3:4346556-4350923	6.93665	14.0463	1.01788	1.92146	0.013
AT4G24740	AFC2	Chr4:12754528-12757786	44.6042	90.2584	1.01688	1.71358	0.0162
AT5G05410	DREB2A	Chr5:1602204-1603926	23.1918	46.9278	1.01683	1.70011	0.03285
AT3G04060	anac046	Chr3:1053365-1055163	12.4843	25.2605	1.01677	1.73691	0.0181
AT2G31260	APG9	Chr2:13322020-13327400	16.2054	32.7645	1.01566	1.81034	0.0172
AT3G01160	-	Chr3:54540-57462	2.76694	5.58281	1.0127	1.26085	0.0256
AT4G19430	-	Chr4:10598444-10599151	20.721	41.7886	1.01202	2.49209	0.02245
AT1G04300	-	Chr1:1148596-1154652	16.5577	33.3808	1.01152	1.73349	0.01725
AT1G48320	-	Chr1:17854116-17855811	34.9628	70.4862	1.01152	1.40908	0.02435
AT3G57660	NRPA1	Chr3:21353745-21362814	2.8436	5.73037	1.01091	1.49418	0.0137
AT3G53930	-	Chr3:19966351-19970813	8.80599	17.7423	1.01064	1.73803	0.0164
AT3G12830	-	Chr3:4078650-4079608	48.9583	98.5481	1.00927	2.38254	0.02325
AT2G41380	-	Chr2:17251940-17253057	28.1084	56.5548	1.00865	1.88525	0.02285
AT4G16630	RH28	Chr4:9361983-9366748	2.48095	4.99107	1.00846	1.43328	0.03015
AT2G48160	-	Chr2:19689408-19696821	9.23599	18.5749	1.00802	1.50217	0.01335
AT5G49930	emb1441	Chr5:20308032-20312808	7.28864	14.653	1.00748	1.58285	0.01435
AT1G55020	LOX1	Chr1:20525707-20530273	4.69772	9.43096	1.00544	1.58322	0.01795
AT3G10490	ANAC052	Chr3:3267834-3270883	21.8169	43.7609	1.0042	1.69466	0.0186
AT5G43900	MYA2	Chr5:17656893-17670239	14.9085	29.8762	1.00286	1.54335	0.0253
AT5G25350	EBF2	Chr5:8793017-8797020	40.6932	81.4739	1.00155	1.61568	0.0262
AT3G19190	ATATG2	Chr3:6639710-6648857	7.91435	15.8382	1.00086	1.68546	0.01595
AT5G14420	RGLG2	Chr5:4648110-4651309	12.5187	25.0521	1.00085	1.66779	0.02235
AT2G36380	PDR6	Chr2:15257582-15263766	13.9138	27.8336	1.00031	1.64407	0.01775
AT3G48050	-	Chr3:17733532-17739412	11.438	22.8735	0.999844	1.69025	0.0188
AT5G53440	-	Chr5:21683678-21687970	6.92717	13.8396	0.998466	1.32308	0.01345
AT3G49210	-	Chr3:18238047-18241237	17.6962	35.3442	0.998034	1.70058	0.03275
AT3G18440	AtALMT9	Chr3:6328114-6330794	19.1591	38.2546	0.997602	1.97913	0.016
AT1G07390	AtRLP1	Chr1:2269892-2274820	3.68967	7.36581	0.997355	1.59043	0.02255
AT3G60240	EIF4G	Chr3:22261649-22268455	11.7096	23.3393	0.995071	1.66021	0.0186
AT1G53570	MAP3KA	Chr1:19987190-19991135	39.187	78.0829	0.994633	1.57993	0.03155
AT5G38710	POX2	Chr5:15501244-15504109	19.0406	37.9249	0.994068	1.89331	0.021
AT3G61890	ATHB-12	Chr3:22914153-22915325	65.982	131.374	0.993529	1.68395	0.03935
AT2G39660	BIK1	Chr2:16531687-16533931	20.6037	41.0143	0.993227	2.11613	0.0154
AT5G18240	MYR1	Chr5:6028284-6033231	11.4077	22.706	0.993061	1.57705	0.03245
AT5G12420	-	Chr5:4024313-4026741	4.88436	9.71524	0.992079	1.63693	0.0385
AT5G22500	FAR1	Chr5:7470442-7474120	6.61426	13.1499	0.991395	1.62333	0.0418
AT1G65580	FRA3	Chr1:24377313-24384079	14.4649	28.7534	0.991173	1.35349	0.0189
AT2G18760	CHR8	Chr2:8129153-8133502	1.48261	2.94694	0.991081	1.34123	0.04515
AT1G32530	MIP1	Chr1:11759458-11762607	11.2917	22.4339	0.990422	1.41626	0.01615
AT1G54460	-	Chr1:20340599-20343530	14.6845	29.1365	0.988536	1.67381	0.01815
AT2G02010	GAD4	Chr2:474164-476594	22.7072	45.0156	0.987276	1.94456	0.0145
AT2G27285	-	Chr2:11675959-11678118	13.1891	26.1018	0.984807	1.7853	0.018
AT3G01290	HIR3	Chr3:88053-89422	78.9975	156.33	0.984719	1.89576	0.0301
AT4G28080	-	Chr4:13945891-13957840	17.9925	35.6038	0.984637	1.33232	0.0455
AT1G72700	ALA5	Chr1:27365895-27371733	12.2606	24.2571	0.98438	1.55118	0.0292
AT5G22760	-	Chr5:7571634-7577866	7.75095	15.3112	0.982142	1.51666	0.01755
AT5G44800	CHR4	Chr5:18083418-18093452	5.47988	10.8228	0.981852	1.61654	0.01485
AT1G11950	-	Chr1:4034586-4038758	1.89513	3.74112	0.981175	1.42909	0.04495
AT3G50370	-	Chr3:18676058-18684346	14.5998	28.798	0.980019	1.35389	0.02785
AT3G05850	-	Chr3:1743412-1746785	5.61373	11.0694	0.979552	1.73533	0.01955
AT1G15670	-	Chr1:5389951-5391490	28.0103	55.2235	0.979324	1.80133	0.0317
AT3G54760	-	Chr3:20269079-20272457	16.7342	32.9897	0.979221	1.66278	0.019
AT5G05340	PER52	Chr5:1578950-1580875	11.7234	23.0983	0.978397	2.27479	0.03975
AT1G11480	-	Chr1:3864152-3866969	20.5634	40.5081	0.978135	1.71253	0.01705
AT5G23110	-	Chr5:7758306-7775671	3.26272	6.41761	0.975962	1.74385	0.017
AT1G80930	-	Chr1:30405431-30409710	14.3401	28.1985	0.975556	1.27558	0.01705
AT4G18050	PGP9	Chr4:10022204-10027415	1.74266	3.42399	0.974388	1.50446	0.04455
AT1G50030	TOR	Chr1:18522440-18539995	7.40863	14.5521	0.973949	1.6829	0.01945
AT1G63020	NRPD1A	Chr1:23354684-23362564	1.37981	2.70991	0.973773	1.47774	0.04155
AT5G49430	-	Chr5:20037337-20045454	2.85791	5.61207	0.973573	1.44607	0.0192
AT3G05270	FPP3	Chr3:1500802-1503407	8.24765	16.1882	0.972886	1.69173	0.02155
AT2G18950	HPT1	Chr2:8207341-8210463	77.7592	152.475	0.971491	1.76924	0.04125
AT1G77800	-	Chr1:29253395-29263113	12.7143	24.9052	0.97	1.1907	0.047
AT5G43130	TAF4	Chr5:17315448-17321185	12.0071	23.517	0.969818	1.7143	0.01785
AT3G27260	GTE8	Chr3:10067528-10072672	28.7918	56.2984	0.967436	1.5556	0.02795
AT1G17170	ATGSTU24	Chr1:5869845-5870840	13.8833	27.1161	0.965797	1.80479	0.0352
AT1G17360	-	Chr1:5946763-5951473	8.72752	16.9959	0.961545	1.62632	0.0195
AT4G17670	-	Chr4:9833660-9834727	13.8535	26.9567	0.960395	1.82922	0.03615
AT1G75000	-	Chr1:28163649-28164586	28.4798	55.4018	0.959995	3.45788	0.03475
AT5G26920	CBP60G	Chr5:9475681-9478751	22.0627	42.8956	0.959219	1.41698	0.0485
AT5G63320	NPX1	Chr5:25374412-25379674	7.23877	14.0606	0.957837	1.33626	0.0352
AT4G36220	FAH1	Chr4:17137343-17139635	50.965	98.7548	0.954343	1.78387	0.02715
AT4G19860	LCAT4	Chr4:10776656-10780461	72.8358	141.129	0.954293	1.46454	0.03735
AT1G02990	-	Chr1:681395-687315	4.66061	9.02882	0.95402	1.67624	0.021
AT3G10500	anac053	Chr3:3271489-3274030	17.0052	32.9335	0.953584	1.47961	0.0242
AT1G27430	-	Chr1:9520910-9526928	7.97269	15.4374	0.953293	1.52915	0.01885
AT4G14350	-	Chr4:8256085-8260787	11.612	22.4464	0.950863	1.69036	0.0192
AT5G17380	HACL	Chr5:5724758-5726746	62.084	120.001	0.950747	1.43251	0.0373
AT5G46070	-	Chr5:18683363-18688707	6.38271	12.3094	0.947517	1.46657	0.0196
AT1G12200	-	Chr1:4137532-4140028	28.4814	54.8169	0.944601	1.40202	0.023
AT3G07610	IBM1	Chr3:2426068-2432913	6.11543	11.7681	0.944351	1.65669	0.02675
AT1G80070	SUS2	Chr1:30118051-30127811	23.1119	44.4445	0.943371	1.29926	0.0437
AT1G54710	ATATG18H	Chr1:20415897-20421035	13.0558	25.0971	0.942833	1.63792	0.02415
AT4G33940	-	Chr4:16266022-16267786	29.5367	56.7345	0.941715	1.66281	0.0281
AT5G07290	AML4	Chr5:2293352-2298976	16.6234	31.9203	0.941257	1.57816	0.02965
AT3G50690	-	Chr3:18834966-18837097	18.8415	36.1458	0.939915	1.21753	0.022
AT3G04720	PR4	Chr3:1285523-1286562	31.521	60.4693	0.939887	2.07832	0.025
AT3G09270	ATGSTU8	Chr3:2848288-2849289	19.9919	38.3475	0.939714	1.74542	0.0322
AT5G11950	LOG8	Chr5:3854915-3856983	29.3206	56.0745	0.935432	1.64442	0.02225
AT5G42940	-	Chr5:17216329-17220490	14.2902	27.3264	0.935276	1.60758	0.0221
AT4G08310	-	Chr4:5248863-5252150	7.30792	13.968	0.934591	1.31537	0.0248
AT4G16000	-	Chr4:9063844-9064481	105.834	202.097	0.933248	2.55546	0.02485
AT3G21290	-	Chr3:7482130-7488935	3.69051	7.04297	0.932365	1.4341	0.02275
AT2G42010	PLDBETA1	Chr2:17532812-17538400	9.94148	18.962	0.931582	1.55254	0.0228
AT4G19810	-	Chr4:10763933-10765753	13.6221	25.9747	0.931158	2.02976	0.04155
AT1G55690	-	Chr1:20808260-20812840	5.32112	10.135	0.929537	1.59034	0.0296
AT2G31970	RAD50	Chr2:13600490-13609069	3.92345	7.47065	0.929109	1.49177	0.02455
AT3G27570	-	Chr3:10213995-10216736	39.1831	74.5872	0.928698	1.4882	0.02425
AT4G37120	SMP2	Chr4:17486646-17489294	24.0138	45.682	0.92776	1.41264	0.0238
AT1G52200	PCR8	Chr1:19442067-19443529	11.8969	22.6299	0.92764	1.78958	0.03965
AT4G36520	-	Chr4:17230588-17235518	2.88435	5.48469	0.927164	1.24013	0.0258
AT3G12020	-	Chr3:3826147-3834318	5.68235	10.8033	0.926906	1.63726	0.025
AT5G07100	WRKY26	Chr5:2204247-2205811	23.0704	43.8544	0.926679	1.55836	0.0301
AT3G58110	-	Chr3:21516744-21519862	8.05254	15.3016	0.926164	1.61063	0.02185
AT5G54730	ATATG18F	Chr5:22233788-22237341	13.9219	26.4423	0.925494	1.47181	0.0345
AT5G55670	-	Chr5:22543939-22546801	7.62176	14.4739	0.925257	1.51266	0.02425
AT3G02150	PTF1	Chr3:391056-392758	31.3402	59.4949	0.924752	1.47088	0.0305
AT3G44200	ATNEK6	Chr3:15906439-15911474	3.24573	6.15999	0.924384	1.6174	0.03495
AT3G54620	ATBZIP25	Chr3:20217853-20220438	40.2758	76.4206	0.924046	1.6027	0.02785
AT3G51890	-	Chr3:19249479-19250974	19.2055	36.4236	0.923358	1.75622	0.02965
AT3G10640	VPS60.1	Chr3:3323309-3325046	35.9549	68.0825	0.921096	1.52545	0.03665
AT5G05210	-	Chr5:1547422-1549791	8.97658	16.9961	0.920965	1.59052	0.02685
AT2G19110	HMA4	Chr2:8278880-8286445	6.4558	12.2216	0.920762	1.42657	0.0226
AT1G80830	NRAMP1	Chr1:30372878-30375696	31.7977	60.1653	0.92001	1.85525	0.03565
AT1G15125	-	Chr1:5204624-5205912	13.7904	26.0654	0.918472	1.53943	0.03945
AT3G47540	-	Chr3:17521028-17522624	17.2818	32.6615	0.918341	1.50513	0.0339
AT3G06480	RH40	Chr3:1985454-1990153	5.37492	10.1545	0.917807	1.38238	0.02295
AT1G03910	-	Chr1:996114-1000437	9.95657	18.8079	0.917615	1.57946	0.02275
AT3G54950	PLP7	Chr3:20358895-20361233	5.84625	11.0412	0.91732	1.52008	0.03885
AT3G14050	RSH2	Chr3:4650756-4653914	40.3616	76.1392	0.915657	1.62963	0.04435
AT2G42270	-	Chr2:17604329-17613519	5.86046	11.0522	0.915254	1.15246	0.0482
AT1G21450	SCL1	Chr1:7508968-7511801	23.7481	44.7818	0.915103	1.7363	0.02485
AT5G53730	-	Chr5:21807973-21808810	76.3977	143.994	0.914407	2.14418	0.0318
AT5G15830	AtbZIP3	Chr5:5168542-5169361	16.4893	31.0668	0.913839	2.32285	0.04595
AT5G10950	-	Chr5:3459272-3461734	8.37255	15.7648	0.912966	1.29635	0.02505
AT1G71880	SUC1	Chr1:27054179-27056341	76.1499	143.195	0.911065	1.94053	0.04285
AT1G07900	LBD1	Chr1:2442621-2443632	31.0358	58.3415	0.91059	2.32982	0.04665
AT1G32810	-	Chr1:11881809-11885843	9.10945	17.1182	0.910099	1.39625	0.0254
AT3G06810	IBR3	Chr3:2146334-2150831	26.4861	49.7653	0.909902	1.54506	0.03455
AT4G11420	EIF3A	Chr4:6947475-6952445	21.0978	39.621	0.90917	1.42565	0.03165
AT5G20610	-	Chr5:6968689-6972995	7.52435	14.093	0.905337	1.39562	0.0273
AT5G07990	TT7	Chr5:2560393-2563109	26.4471	49.5219	0.904957	1.68879	0.04105
AT4G37530	PER51	Chr4:17634783-17636288	13.0893	24.5006	0.904429	1.37785	0.03985
AT1G64610	-	Chr1:23998724-24001950	12.7442	23.8459	0.903896	1.54234	0.0383
AT5G63610	HEN3	Chr5:25463436-25465897	13.6399	25.4866	0.901906	1.79642	0.02695
AT1G30270	CIPK23	Chr1:10654856-10658897	22.8635	42.7082	0.901466	1.53324	0.0316
AT5G58350	WNK4	Chr5:23582494-23587801	41.4828	77.4317	0.900412	1.3619	0.04995
AT4G32350	-	Chr4:15617465-15620910	5.29179	9.87579	0.900141	1.4642	0.03165
AT2G29065	SCL34	Chr2:12484842-12486983	4.48649	8.36673	0.899078	1.43268	0.04605
AT4G16870	-	Chr4:9483954-9488397	5.07928	9.45748	0.896833	2.27726	0.04025
AT3G15120	-	Chr3:5088365-5095482	2.65109	4.93479	0.896406	1.22176	0.0289
AT4G19190	-	Chr4:10493246-10496160	7.99818	14.8747	0.895115	1.41237	0.02895
AT1G77000	ATSKP2	Chr1:28940146-28942623	22.6228	42.0498	0.89432	1.45214	0.03435
AT3G01320	SNL1	Chr3:106635-113618	9.42469	17.5164	0.894192	1.57967	0.02885
AT5G45100	-	Chr5:18218585-18219960	21.6905	40.3106	0.894095	1.53419	0.0298
AT4G26750	-	Chr4:13475693-13478523	12.3749	22.9975	0.894067	2.00353	0.0358
AT4G08350	GTA02	Chr4:5286233-5292239	15.3664	28.5433	0.893379	1.26902	0.0318
AT1G28660	-	Chr1:10071711-10073411	14.6275	27.1707	0.893374	1.39248	0.0422
AT5G58980	-	Chr5:23811448-23814683	8.45135	15.6771	0.891406	1.63254	0.02875
AT4G39140	-	Chr4:18229330-18232071	34.6611	64.2955	0.8914	1.43501	0.03825
AT1G49840	-	Chr1:18452069-18454358	5.96512	11.0379	0.887843	1.40186	0.047
AT1G07200	-	Chr1:2208718-2212546	9.10804	16.8384	0.886546	1.45589	0.03545
AT5G15920	SMC5	Chr5:5195682-5199559	2.62588	4.85317	0.886124	1.3085	0.04545
AT1G61690	-	Chr1:22782606-22786859	4.69069	8.6687	0.886017	1.26025	0.02695
AT1G12270	Hop1	Chr1:4172074-4174775	11.2078	20.7107	0.885876	1.4658	0.02725
AT5G18600	GRXS2	Chr5:6183257-6183954	39.595	73.1059	0.884669	1.47303	0.0318
AT3G49490	-	Chr3:18344743-18348699	29.7431	54.9104	0.884526	1.61397	0.03695
AT3G21295	-	Chr3:7489235-7492602	5.85358	10.7998	0.883617	1.46734	0.03455
AT3G14830	AT3G14830	Chr3:4982942-4985857	24.8174	45.62	0.878316	1.519	0.0316
AT1G66920	-	Chr1:24965303-24967522	15.5552	28.5817	0.877697	1.55558	0.03165
AT3G18950	-	Chr3:6536714-6538658	13.3156	24.4595	0.877278	1.72725	0.03085
AT1G74250	-	Chr1:27920327-27922414	6.57445	12.059	0.875161	1.12129	0.0328
AT5G24870	-	Chr5:8544784-8547789	17.4155	31.935	0.874767	1.54216	0.03145
AT2G33480	ANAC041	Chr2:14181185-14182402	43.5201	79.75	0.873804	1.53347	0.03945
AT3G45630	-	Chr3:16748173-16753833	14.4697	26.5093	0.873463	1.64652	0.03185
AT4G39190	-	Chr4:18251810-18253073	10.8478	19.8428	0.871213	1.56652	0.04335
AT5G62640	ELF5	Chr5:25149432-25152541	11.2548	20.5617	0.869422	1.54215	0.03335
AT5G41020	-	Chr5:16425882-16427797	7.32407	13.3787	0.869218	1.18875	0.03745
AT2G27170	TTN7	Chr2:11609121-11617434	6.25495	11.4209	0.868603	1.53931	0.0332
AT2G31130	-	Chr2:13263578-13266560	10.0312	18.3123	0.868323	1.53805	0.0373
AT4G32620	-	Chr4:15731507-15737272	6.63841	12.1172	0.868145	1.53135	0.03025
AT1G55250	HUB2	Chr1:20607029-20612410	7.80623	14.2479	0.868047	1.41073	0.0473
AT4G17140	-	Chr4:9613329-9636873	4.00951	7.31203	0.866846	1.50614	0.0339
AT1G79110	-	Chr1:29759156-29760704	11.5975	21.1487	0.866753	1.39881	0.03475
AT3G06670	-	Chr3:2105458-2113698	25.3417	46.2104	0.866701	1.44555	0.03935
AT5G21990	TPR7	Chr5:7273168-7276563	22.7678	41.4984	0.866061	1.63323	0.03735
AT5G08450	-	Chr5:2727820-2732893	12.1862	22.2063	0.865723	1.47217	0.03475
AT4G27780	ACBP2	Chr4:13847548-13849887	12.7991	23.3086	0.864821	1.57142	0.03725
AT1G73350	AT1G73350	Chr1:27575492-27577275	14.6259	26.6228	0.864142	1.44971	0.0443
AT3G46930	-	Chr3:17285642-17288032	10.4631	19.0145	0.861791	1.40011	0.04775
AT2G45170	ATATG8E	Chr2:18624263-18625717	78.6051	142.833	0.861637	1.49712	0.0357
AT3G59210	-	Chr3:21889570-21891915	26.9351	48.9399	0.861525	1.48772	0.03545
AT2G40110	AT2G40110	Chr2:16747939-16749545	21.4906	39.0181	0.860437	1.39869	0.04895
AT1G26830	CUL3A	Chr1:9295735-9298541	22.2162	40.2627	0.85783	1.35187	0.0392
AT5G24470	APRR5	Chr5:8355950-8358873	11.5926	21.0051	0.85753	1.61507	0.0376
AT4G24200	-	Chr4:12556645-12560944	7.94349	14.3869	0.856907	1.41825	0.0369
AT5G17330	GAD	Chr5:5711011-5715075	24.4165	44.1739	0.855337	1.46224	0.0486
AT5G16180	CRS1	Chr5:5279883-5282898	5.82905	10.5367	0.854093	1.23132	0.03995
AT3G61960	-	Chr3:22941771-22945288	25.864	46.7461	0.853899	1.41635	0.0469
AT3G49590	-	Chr3:18377478-18380284	30.6181	55.3382	0.853894	1.3764	0.0434
AT3G11450	-	Chr3:3605216-3608086	14.3185	25.8772	0.8538	1.35962	0.03445
AT1G56150	-	Chr1:21017384-21017939	58.3679	105.465	0.853511	2.64948	0.03925
AT2G06530	VPS2.1	Chr2:2588544-2590453	62.8183	113.415	0.852357	1.41337	0.04905
AT1G07630	PLL5	Chr1:2349096-2351692	16.8788	30.4726	0.852304	1.5256	0.0387
AT1G24575	-	Chr1:8711035-8711528	182.388	328.968	0.85093	2.27312	0.03895
AT1G19485	-	Chr1:6746777-6751507	6.13614	11.0647	0.85056	1.46012	0.04465
AT3G13950	-	Chr3:4604148-4605425	19.5325	35.159	0.848015	1.71582	0.04435
AT3G19510	HAT3.1	Chr3:6762763-6766588	3.64024	6.54675	0.846743	1.2281	0.04765
AT1G21630	-	Chr1:7581083-7588151	19.0798	34.3015	0.846226	1.43713	0.04345
AT4G02560	LD	Chr4:1123489-1128421	4.42622	7.95134	0.845121	1.45978	0.0449
AT5G16730	-	Chr5:5497642-5500845	8.88587	15.9472	0.843714	1.29589	0.03405
AT5G41360	XPB2	Chr5:16544339-16549280	4.47552	8.03191	0.843688	1.27983	0.04915
AT1G70060	SNL4	Chr1:26383243-26389916	5.45438	9.78817	0.843623	1.4436	0.0362
AT5G19420	-	Chr5:6547637-6553242	3.38623	6.07662	0.84359	1.45653	0.0465
AT1G10170	ATNFXL1	Chr1:3333594-3337491	14.5407	26.0883	0.843301	1.26528	0.0422
AT3G43300	ATMIN7	Chr3:15233895-15245133	14.4226	25.8304	0.840742	1.41155	0.0478
AT4G35800	NRPB1	Chr4:16960656-16968128	14.6285	26.1975	0.840649	1.29271	0.04925
AT2G13970	-	Chr2:5862535-5864801	4.6506	8.31843	0.838893	1.28465	0.04965
AT2G16050	-	Chr2:6980449-6982101	17.7773	31.7815	0.838152	1.7016	0.04755
AT3G51870	EAAC	Chr3:19243949-19246936	15.3361	27.3842	0.836416	1.78162	0.0498
AT5G06860	PGIP1	Chr5:2132196-2133746	43.213	76.9847	0.833105	1.28703	0.0451
AT4G31880	-	Chr4:15419081-15424265	10.2388	18.2202	0.831492	1.46834	0.0417
AT3G24080	-	Chr3:8694904-8697124	6.77619	12.0555	0.831148	1.31746	0.043
AT5G50380	ATEXO70F1	Chr5:20516111-20518573	21.0573	37.4609	0.831066	1.19976	0.0451
AT5G01030	-	Chr5:9868-16173	7.33439	13.0267	0.828727	1.53932	0.04535
AT1G64570	DUO3	Chr1:23978867-23983925	6.86332	12.1869	0.828346	1.41598	0.04015
AT1G33980	ATUPF3	Chr1:12351592-12355023	20.7559	36.7378	0.823741	1.43559	0.0466
AT3G11780	-	Chr3:3724133-3725593	96.4136	170.497	0.822441	1.32492	0.0445
AT4G13920	AtRLP50	Chr4:8043586-8047176	18.6585	32.9428	0.820131	1.34667	0.0458
AT3G62770	AtATG18a	Chr3:23218632-23221232	40.5361	71.5465	0.819675	1.36636	0.04855
AT3G12400	ELC	Chr3:3944295-3945851	27.8495	49.1175	0.818584	1.52523	0.0478
AT1G54490	AIN1	Chr1:20350190-20356916	16.6622	29.3423	0.816407	1.45874	0.04755
AT3G54540	ATGCN4	Chr3:20189804-20192792	23.4477	41.2753	0.815829	1.24926	0.0483
AT4G12610	RAP74	Chr4:7454738-7458318	11.4601	20.1462	0.813897	1.43854	0.04995
AT3G45830	-	Chr3:16841276-16845541	5.79091	10.1731	0.812899	1.2061	0.0453
AT2G21560	-	Chr2:9230267-9231508	19.1798	33.6771	0.812181	1.50909	0.04785
AT2G17110	-	Chr2:7442979-7446065	5.83618	10.2389	0.810967	1.12676	0.0489
AT2G03150	emb1579	Chr2:951932-959188	6.80634	11.9253	0.809072	1.24643	0.04445
AT3G60160	ATMRP9	Chr3:22223802-22229204	8.91287	15.6075	0.808282	1.42491	0.04915
AT3G63000	NPL41	Chr3:23283608-23285540	37.1951	65.1041	0.807635	1.38664	0.0484
AT2G03730	ACR5	Chr2:1137610-1140186	24.4254	42.6568	0.804391	1.40761	0.04705
AT1G26560	BGLU40	Chr1:9178377-9181835	13.8447	24.1059	0.800052	1.53241	0.04645
AT3G51120	-	Chr3:18985899-18992010	6.76954	11.7757	0.798684	1.44569	0.04795
AT2G29210	-	Chr2:12558050-12562348	10.1413	17.4947	0.786678	1.16134	0.04845

## Sheet: Downregulated
Figure5-source data 1. Differentially expressed genes in hda9
Downregulated genes in hda9, p<0.05
Gene_ID	Gene	Locus	WT	hda9	log2(fold_change)	test_stat	p_value
AT3G57690	AGP23	Chr3:21384203-21384572	7.76167	0	/	/	5e-05
AT5G66780	-	Chr5:26663572-26664403	1.34998	0	/	/	0.00065
AT5G51174	SNOR30	Chr5:20795935-20796051	29.597	0	/	/	0.0167
AT1G76994	-	Chr1:28937636-28937798	14.1416	0	/	/	0.02035
AT2G28426	-	Chr2:12159275-12159407	30.7495	0	/	/	0.0308
AT1G07885	-	Chr1:2436466-2436959	40.5772	0	/	/	0.036
AT1G29071	SNOR105	Chr1:10151667-10151774	51.6614	0	/	/	0.036
AT3G01313	-	Chr3:104686-104769	189.636	0	/	/	0.036
AT5G18661	-	Chr5:6222519-6222678	6.30381	0	/	/	0.04045
AT1G34430	EMB3003	Chr1:12587751-12590192	28.1847	16.0314	-0.81401	-1.33588	0.0462
AT1G68220	-	Chr1:25570230-25571712	61.6293	35.0355	-0.814799	-2.08423	0.04965
AT2G34655	-	Chr2:14596630-14597540	169.456	96.0077	-0.819687	-2.5766	0.04315
AT2G32520	-	Chr2:13805518-13807536	44.0296	24.8809	-0.823434	-1.55366	0.04385
AT5G55120	VTC5	Chr5:22369094-22371867	33.8483	19.0756	-0.827359	-1.55922	0.041
AT3G16570	RALF23	Chr3:5644697-5645414	101.342	57.1019	-0.827619	-1.85282	0.04255
AT4G31310	-	Chr4:15191324-15192596	62.3122	35.0464	-0.830246	-1.66879	0.04195
AT1G35420	-	Chr1:13026237-13027684	52.1281	29.3013	-0.831098	-1.29605	0.0463
AT4G07825	-	Chr4:4643839-4645338	56.5064	31.6852	-0.834604	-2.94176	0.0423
AT4G15920	SWEET17	Chr4:9030516-9033395	68.0464	38.0324	-0.839288	-1.94166	0.04675
AT3G55260	HEXO1	Chr3:20489247-20493076	20.2692	11.323	-0.840031	-1.55968	0.03725
AT4G08280	-	Chr4:5230325-5232196	93.4477	52.056	-0.844094	-2.34679	0.03915
AT3G45310	-	Chr3:16628383-16630521	31.2868	17.413	-0.84539	-1.4505	0.03415
AT4G15780	ATVAMP724	Chr4:8979888-8981768	165.354	91.8803	-0.847732	-1.55328	0.0424
AT2G35960	NHL12	Chr2:15106939-15107993	54.3317	30.1869	-0.847871	-2.1981	0.04685
AT3G16460	-	Chr3:5592581-5595717	13.1257	7.27747	-0.850892	-1.4548	0.03995
AT5G20520	WAV2	Chr5:6943153-6946454	94.116	52.1183	-0.852651	-1.59648	0.0373
AT5G24300	SSI1	Chr5:8266789-8271205	48.5054	26.7859	-0.85667	-1.39109	0.047
AT3G27340	-	Chr3:10121233-10122951	45.0971	24.8792	-0.858097	-1.41087	0.04335
AT1G55675	-	Chr1:20803703-20804573	109.702	60.3274	-0.862708	-3.06085	0.0414
AT1G08890	SUGTL4	Chr1:2848347-2852270	20.5261	11.2622	-0.865963	-1.55542	0.04215
AT3G27906	-	Chr3:10355512-10356437	45.9861	25.1524	-0.8705	-2.98399	0.0468
AT4G34980	SLP2	Chr4:16656690-16659339	74.0555	40.4393	-0.872849	-1.53767	0.0436
AT5G09225	-	Chr5:2869361-2871190	91.3846	49.8963	-0.873019	-2.57223	0.03375
AT3G16800	-	Chr3:5721019-5723185	16.4736	8.98774	-0.874124	-1.42819	0.0362
AT4G09830	-	Chr4:6188766-6191664	147.238	80.3157	-0.874395	-1.70777	0.03635
AT1G64200	VHA-E3	Chr1:23828525-23830002	48.6687	26.5463	-0.874481	-1.94716	0.0488
AT1G13280	AOC4	Chr1:4547453-4548875	52.4994	28.6223	-0.875162	-2.44524	0.02965
AT1G51090	-	Chr1:18932936-18933950	80.1338	43.5806	-0.878726	-2.14569	0.02975
AT5G49460	ACLB-2	Chr5:20054522-20058464	9.22869	5.01147	-0.88089	-1.46782	0.04105
AT5G12250	TUB6	Chr5:3961105-3963522	73.9559	40.1103	-0.882691	-1.51467	0.03905
AT1G74920	ALDH10A8	Chr1:28139008-28142744	122.707	66.3629	-0.886763	-1.39829	0.0481
AT2G24540	AFR	Chr2:10425817-10427594	18.6614	10.0802	-0.888528	-1.29843	0.04335
AT5G05950	MEE60	Chr5:1788766-1789438	80.2902	43.3254	-0.89001	-2.86084	0.03175
AT5G59250	-	Chr5:23903891-23906977	37.9492	20.4163	-0.894345	-1.65362	0.03455
AT3G27230	-	Chr3:10053928-10055695	21.0458	11.3141	-0.895405	-1.55676	0.03545
AT3G20820	-	Chr3:7280877-7282177	75.9225	40.8033	-0.89584	-2.60518	0.02875
AT2G36430	-	Chr2:15290203-15291763	20.0386	10.7694	-0.895841	-1.88577	0.04075
AT1G50460	HKL1	Chr1:18693683-18697659	11.374	6.11147	-0.896145	-1.17551	0.0338
AT3G07800	-	Chr3:2489386-2491087	17.3102	9.2973	-0.896736	-1.97756	0.0434
AT5G15500	-	Chr5:5031675-5033500	95.345	51.082	-0.900343	-1.52736	0.03275
AT2G15050	LTP	Chr2:6518839-6520160	235.63	126.143	-0.901468	-1.46957	0.0444
AT3G52870	-	Chr3:19593172-19595822	13.0216	6.96556	-0.902599	-1.30207	0.03745
AT2G32440	KAO2	Chr2:13774587-13778026	12.2735	6.56385	-0.902933	-1.41127	0.03385
AT1G35516	-	Chr1:13077925-13080265	155.388	82.979	-0.90506	-1.54703	0.0274
AT5G06390	FLA17	Chr5:1952850-1955788	5.62402	3.0011	-0.906113	-0.929956	0.04905
AT3G28130	-	Chr3:10465515-10468911	22.3503	11.9149	-0.907534	-1.48597	0.03485
AT1G51110	PAP12	Chr1:18935328-18937665	43.2469	23.039	-0.908517	-1.46802	0.04245
AT1G72910	-	Chr1:27435613-27437144	15.7284	8.36231	-0.911402	-1.57872	0.04395
AT3G24520	AT-HSFC1	Chr3:8938105-8942874	13.6292	7.23298	-0.914038	-1.30057	0.0365
AT5G47890	-	Chr5:19388736-19390629	187.371	99.4048	-0.914508	-1.7862	0.02665
AT1G33470	-	Chr1:12144514-12147208	41.2326	21.8577	-0.915644	-1.60108	0.0239
AT2G15960	-	Chr2:6947308-6947688	984.226	518.798	-0.923818	-2.10911	0.0443
AT4G13800	-	Chr4:8001861-8004139	12.5888	6.63417	-0.924152	-1.71312	0.04395
AT3G02180	SP1L3	Chr3:404732-405656	42.5556	22.4046	-0.92555	-1.48037	0.03515
AT1G72480	-	Chr1:27286057-27288368	15.915	8.36787	-0.927458	-1.70837	0.0321
AT3G20390	-	Chr3:7109948-7111824	174.911	91.9553	-0.927619	-1.75628	0.03065
AT2G12400	-	Chr2:5004942-5008322	13.4471	7.05627	-0.930317	-1.60333	0.03095
AT2G05310	-	Chr2:1933271-1934212	199.303	104.506	-0.931373	-1.5763	0.0361
AT4G23170	EP1	Chr4:12135092-12136157	73.8431	38.6726	-0.933152	-2.85155	0.02435
AT1G24148	-	Chr1:8544249-8545551	92.8371	48.5566	-0.935035	-1.59262	0.023
AT1G54580	ACP2	Chr1:20389346-20391015	61.6869	32.246	-0.935842	-2.24434	0.0261
AT2G43910	ATHOL1	Chr2:18184460-18187028	106.348	55.5025	-0.938169	-1.38622	0.03385
AT1G69830	ATAMY3	Chr1:26288277-26293053	35.4606	18.4493	-0.942653	-1.29469	0.0319
AT4G10030	-	Chr4:6268288-6273241	11.5792	6.02223	-0.943166	-1.44097	0.0357
AT3G25010	AtRLP41	Chr3:9110102-9112748	31.9392	16.5819	-0.945714	-1.85698	0.043
AT4G30910	-	Chr4:15042412-15045315	11.2054	5.81355	-0.946697	-1.55305	0.0296
AT1G12090	ELP	Chr1:4089846-4090725	216.635	112.088	-0.950641	-4.25385	0.0498
AT5G64770	RGF9	Chr5:25897366-25898124	103.846	53.7041	-0.951341	-1.48802	0.0367
AT3G15410	-	Chr3:5203291-5207559	19.7763	10.2244	-0.951761	-1.64132	0.0223
AT5G42825	-	Chr5:17171963-17172742	577.922	298.43	-0.95348	-3.05133	0.0314
AT5G47240	atnudt8	Chr5:19183600-19185644	49.1272	25.3354	-0.955368	-1.74009	0.02065
AT4G39940	AKN2	Chr4:18519716-18521568	233.729	120.515	-0.955626	-1.90043	0.03755
AT3G25760	AOC1	Chr3:9403882-9405250	444.892	229.392	-0.95564	-2.51283	0.03295
AT1G55120	ATFRUCT5	Chr1:20566029-20569286	9.44468	4.86422	-0.957293	-1.48396	0.03485
AT1G72520	LOX4	Chr1:27308514-27312754	19.6726	10.1285	-0.957762	-1.53768	0.0462
AT2G46650	B5 #1	Chr2:19151645-19152600	315.511	161.96	-0.962051	-2.61782	0.0245
AT5G66040	STR16	Chr5:26410519-26411355	560.693	287.798	-0.962154	-1.54198	0.03475
AT1G73325	-	Chr1:27567517-27568186	66.46	34.1061	-0.962455	-2.5509	0.04735
AT1G74520	ATHVA22A	Chr1:28007973-28009300	63.9743	32.8034	-0.963646	-2.3218	0.02275
AT1G78490	CYP708A3	Chr1:29528252-29530665	23.3252	11.951	-0.964756	-1.67203	0.02005
AT5G39790	-	Chr5:15932713-15935261	14.0948	7.22156	-0.964783	-1.83675	0.04905
AT2G22080	-	Chr2:9386515-9388183	47.9794	24.565	-0.965813	-1.39993	0.018
AT5G47550	CYS5	Chr5:19286449-19286995	200.649	102.505	-0.96898	-2.59778	0.03875
AT5G38980	-	Chr5:15606770-15607350	1021.63	521.839	-0.969196	-2.8501	0.0448
AT4G13100	-	Chr4:7636437-7639037	10.9844	5.60242	-0.971327	-1.21097	0.0495
AT2G29310	-	Chr2:12590057-12591363	41.0788	20.945	-0.97179	-1.50177	0.03205
AT1G65860	FMO GS-OX1	Chr1:24499065-24502745	48.0157	24.4186	-0.975526	-1.67747	0.02275
AT1G19670	ATCLH1	Chr1:6803610-6805044	218.256	110.788	-0.978221	-1.52951	0.0492
AT4G27520	ENODL2	Chr4:13750439-13751905	338.805	171.954	-0.978435	-2.33873	0.04145
AT3G29030	ATEXPA5	Chr3:11011307-11013358	12.8654	6.52296	-0.979901	-1.60207	0.0417
AT1G02820	-	Chr1:623764-624475	69.5946	35.2833	-0.97999	-2.98167	0.0331
AT1G56600	AtGolS2	Chr1:21207536-21209596	184.407	93.4242	-0.981025	-1.64191	0.02715
AT3G21260	GLTP3	Chr3:7464019-7465785	31.0473	15.7158	-0.982253	-1.46702	0.0365
AT4G00560	-	Chr4:240659-242379	34.0692	17.2303	-0.983518	-1.69594	0.0171
AT1G64980	-	Chr1:24137516-24139276	32.9462	16.6471	-0.984845	-1.81347	0.023
AT3G61160	ASK2	Chr3:22635880-22641237	9.59907	4.84345	-0.986859	-1.6572	0.0416
AT2G05440	ATGRP9	Chr2:1993081-1994166	14.5977	7.35782	-0.988395	-0.497185	0.0485
AT1G63980	-	Chr1:23740515-23745374	68.923	34.7363	-0.988541	-1.3647	0.0328
AT4G23870	-	Chr4:12414229-12415049	23.2006	11.6702	-0.991338	-1.71594	0.04065
AT2G22980	SCPL13	Chr2:9778876-9783251	88.9915	44.7141	-0.992937	-1.60668	0.02435
AT3G10520	AHB2	Chr3:3276225-3277860	23.0513	11.5745	-0.993904	-0.861724	0.0419
AT4G36500	-	Chr4:17225911-17226610	86.7035	43.4782	-0.995799	-2.13296	0.01685
AT4G14040	EDA38	Chr4:8100348-8102875	214.167	107.394	-0.995825	-1.52885	0.0468
AT1G75040	PR5	Chr1:28177702-28178940	30.9369	15.5062	-0.996486	-2.02783	0.02425
AT3G05660	AtRLP33	Chr3:1648842-1652001	13.1574	6.59232	-0.997012	-2.00708	0.02135
AT4G27560	UGT79B2	Chr4:13759840-13761559	27.4058	13.731	-0.997047	-1.65477	0.0137
AT3G22231	PCC1	Chr3:7845822-7846605	209.258	104.761	-0.998184	-3.04914	0.0444
AT3G02250	-	Chr3:423800-427061	7.55634	3.77174	-1.00246	-1.4697	0.02515
AT3G60300	-	Chr3:22285262-22287511	115.85	57.7964	-1.00321	-1.6977	0.017
AT5G53880	-	Chr5:21872793-21873303	27.7361	13.7717	-1.01006	-1.31664	0.0303
AT1G52030	MBP2	Chr1:19345939-19349088	10.4313	5.17492	-1.01131	-1.64318	0.01905
AT4G39460	SAMC1	Chr4:18355782-18358980	37.6344	18.6522	-1.01271	-1.69252	0.01505
AT5G51550	EXL3	Chr5:20939493-20940895	35.7477	17.7119	-1.01313	-1.79441	0.02565
AT1G57590	-	Chr1:21327359-21329763	32.7184	16.2031	-1.01383	-1.82483	0.0203
AT3G25717	RTFL16	Chr3:9375101-9375671	61.0168	30.212	-1.01408	-2.29764	0.01695
AT1G65370	-	Chr1:24284468-24286145	35.5145	17.5177	-1.01959	-2.13157	0.0142
AT1G50290	-	Chr1:18627558-18628434	24.2585	11.9611	-1.02015	-2.38819	0.03015
AT1G62560	FMO GS-OX3	Chr1:23159822-23162649	78.5791	38.7298	-1.0207	-1.64206	0.01895
AT3G21190	-	Chr3:7432298-7434665	16.4065	8.08538	-1.02088	-2.00475	0.02815
AT1G24764	ATMAP70-2	Chr1:8757863-8763355	7.37415	3.63148	-1.02192	-1.51895	0.0243
AT1G55152	-	Chr1:20577423-20578292	118.813	58.4862	-1.02253	-3.59844	0.01135
AT4G31590	ATCSLC05	Chr4:15309505-15312591	4.82655	2.3733	-1.0241	-1.63748	0.0488
AT2G29300	-	Chr2:12588190-12589759	11.0356	5.42363	-1.02484	-1.42164	0.04955
AT2G34560	AT2G34560	Chr2:14560162-14564782	27.9615	13.7341	-1.02568	-1.91661	0.0262
AT2G03750	SOT11	Chr2:1147806-1149061	36.0779	17.7199	-1.02574	-1.87572	0.02015
AT2G37900	-	Chr2:15864395-15866408	11.0498	5.42639	-1.02595	-2.28521	0.0349
AT5G35490	ATMRU1	Chr5:13689816-13690548	33.3657	16.3184	-1.03186	-2.13975	0.02625
AT5G01320	T10O8_30	Chr5:129301-131625	5.55137	2.71324	-1.03283	-1.64472	0.04275
AT5G10760	-	Chr5:3400341-3402207	76.2085	37.2339	-1.03333	-1.96202	0.01895
AT4G37925	NDH-M	Chr4:17830561-17831554	110.2	53.6598	-1.03821	-1.47853	0.03245
AT4G13840	-	Chr4:8013892-8016486	17.0123	8.2706	-1.04051	-0.986508	0.0223
AT3G18215	-	Chr3:6240849-6242573	65.1859	31.5791	-1.04559	-3.06506	0.0121
AT1G76960	-	Chr1:28920456-28920956	801.51	388.204	-1.0459	-3.78977	0.0187
AT2G34590	E1-BETA-2	Chr2:14568810-14570969	55.2069	26.6821	-1.04898	-1.92505	0.01035
AT3G55240	-	Chr3:20473540-20474763	121.198	58.4458	-1.05219	-2.41203	0.01025
AT3G08030	-	Chr3:2564032-2566002	64.0329	30.8681	-1.0527	-1.76571	0.0167
AT1G11175	-	Chr1:3744857-3745655	109.91	52.8593	-1.0561	-2.33301	0.01105
AT2G33855	-	Chr2:14324308-14325192	24.8102	11.8872	-1.06152	-1.23216	0.01435
AT3G23480	-	Chr3:8418800-8422916	15.7975	7.5663	-1.06204	-1.67123	0.0168
AT2G38750	ANNAT4	Chr2:16196264-16198491	21.5026	10.2959	-1.06243	-1.83614	0.0204
AT4G21650	-	Chr4:11501197-11504678	39.6088	18.9576	-1.06304	-1.90718	0.0117
AT1G45165	-	Chr1:17090676-17091464	29.53	14.1256	-1.06387	-1.45694	0.04375
AT2G04790	-	Chr2:1679515-1680543	30.8497	14.7488	-1.06466	-1.52993	0.03785
AT1G68260	-	Chr1:25585775-25587658	30.8763	14.723	-1.06843	-2.45182	0.0168
AT4G40065	-	Chr4:18574502-18575585	13.6801	6.522	-1.06869	-2.65654	0.046
AT2G37200	-	Chr2:15621953-15623097	137.86	65.72	-1.0688	-3.30334	0.00895
AT1G19960	-	Chr1:6928038-6928463	153.088	72.9341	-1.06969	-1.9017	0.02405
AT1G78020	-	Chr1:29338692-29339755	458.099	218.036	-1.07109	-1.67222	0.02915
AT5G41050	-	Chr5:16433316-16434318	39.1565	18.6061	-1.07347	-2.93726	0.02675
AT5G47610	ATL79	Chr5:19301187-19301913	62.3498	29.6169	-1.07397	-4.12522	0.01805
AT5G45950	-	Chr5:18634078-18636699	17.4101	8.26808	-1.0743	-2.37734	0.0224
AT2G37120	S1FA2	Chr2:15594029-15594961	42.9556	20.3992	-1.07433	-2.94986	0.02535
AT3G26960	-	Chr3:9944667-9945579	56.6296	26.8899	-1.07449	-2.87637	0.02135
AT1G57770	-	Chr1:21395195-21398280	18.0304	8.55458	-1.07566	-1.63513	0.0226
AT1G62540	FMO GS-OX2	Chr1:23151793-23155717	13.6925	6.4932	-1.07639	-1.80835	0.01745
AT1G18840	IQD30	Chr1:6500847-6504413	4.0515	1.92092	-1.07665	-1.42627	0.03885
AT3G44990	XTR8	Chr3:16446974-16448764	15.941	7.54996	-1.0782	-2.05354	0.0343
AT5G59440	ZEU1	Chr5:23971230-23972924	48.8357	23.1204	-1.07877	-1.89929	0.00985
AT5G23820	-	Chr5:8031267-8033020	24.4494	11.5732	-1.07902	-2.02559	0.0273
AT1G60790	TBL2	Chr1:22380037-22382245	6.10472	2.88434	-1.08168	-1.41035	0.031
AT1G52710	-	Chr1:19638284-19640239	17.3305	8.1746	-1.08409	-1.43538	0.03535
AT1G31710	-	Chr1:11349839-11355486	8.45666	3.98661	-1.08493	-1.76444	0.02585
AT1G27130	ATGSTU13	Chr1:9425459-9426886	78.7133	37.0904	-1.08556	-2.90136	0.00975
AT5G62700	TUB3	Chr5:25184396-25186711	33.0271	15.557	-1.08609	-1.84313	0.01185
AT3G44860	FAMT	Chr3:16379632-16381070	120.051	56.5451	-1.08617	-2.10537	0.01455
AT1G18650	PDCB3	Chr1:6418857-6420557	14.2796	6.72348	-1.08668	-2.23093	0.0464
AT1G61790	OST3B	Chr1:22814389-22815430	270.429	127.249	-1.0876	-3.96451	0.0097
AT1G18360	-	Chr1:6315650-6319427	9.51541	4.47675	-1.08781	-1.63708	0.02495
AT2G07723	-	Chr2:3441920-3445582	9.82867	4.62326	-1.08808	-1.67221	0.019
AT4G15440	HPL1	Chr4:8835494-8838676	42.9614	20.2082	-1.0881	-2.37571	0.01295
AT2G28150	-	Chr2:11999835-12002499	4.96677	2.33265	-1.09034	-1.44777	0.03235
AT2G02980	OTP85	Chr2:868358-870385	3.65441	1.71411	-1.09218	-1.50603	0.04895
AT1G74880	NDH-O	Chr1:28129857-28131077	231.355	108.425	-1.09342	-2.59124	0.0114
AT1G67590	-	Chr1:25333057-25334647	9.24462	4.33063	-1.09404	-1.18514	0.01875
AT3G63160	-	Chr3:23333512-23334034	183.181	85.7314	-1.09537	-1.33155	0.0367
AT5G07460	PMSR2	Chr5:2360633-2362013	106.427	49.7415	-1.09734	-2.36023	0.0087
AT2G32487	-	Chr2:13791886-13793177	73.0472	34.0823	-1.09981	-2.98814	0.022
AT3G11090	LBD21	Chr3:3475001-3475604	46.0673	21.4808	-1.10069	-3.29771	0.02665
AT1G31550	-	Chr1:11295524-11297379	28.9852	13.4792	-1.10458	-1.78375	0.01115
AT5G39530	-	Chr5:15826088-15828035	24.8116	11.5357	-1.10491	-1.87314	0.0089
AT3G42806	-	Chr3:14914007-14918667	2.24172	1.04048	-1.10736	-1.50665	0.0296
AT2G16780	MSI2	Chr2:7281461-7283646	7.22568	3.34721	-1.11017	-1.39309	0.02395
AT1G03600	PSB27	Chr1:898875-899655	336.314	155.677	-1.11125	-2.82419	0.01885
AT5G41040	HHT1	Chr5:16431373-16433305	11.7352	5.42862	-1.11219	-1.64994	0.02345
AT1G53000	KDSB	Chr1:19745045-19747245	20.5818	9.51353	-1.11331	-2.08955	0.0136
AT2G43100	IPMI2	Chr2:17920659-17921689	194.186	89.6364	-1.11528	-2.42691	0.01185
AT1G76955	-	Chr1:28918809-28919545	107.971	49.8364	-1.11538	-4.56828	0.012
AT2G07811	-	Chr2:3313597-3314901	8.31273	3.83175	-1.11732	-1.87072	0.0393
AT2G32100	ATOFP16	Chr2:13647851-13648785	22.904	10.5504	-1.1183	-3.25882	0.03335
AT2G15292	-	Chr2:6644280-6645533	69.8861	32.1902	-1.11838	-2.85184	0.0063
AT3G46900	COPT2	Chr3:17268874-17269510	121.391	55.6065	-1.12634	-3.95893	0.0091
AT5G22250	CAF1-11	Chr5:7365531-7366778	25.4551	11.6529	-1.12726	-2.18974	0.0174
AT5G64860	DPE1	Chr5:25925172-25928848	23.5408	10.7696	-1.12819	-1.86044	0.0079
AT2G20260	PSAE-2	Chr2:8736733-8739677	796.577	364.181	-1.12916	-2.64673	0.03865
AT5G04660	CYP77A4	Chr5:1335994-1337670	4.00693	1.83102	-1.12985	-1.5391	0.0492
AT4G02630	-	Chr4:1151612-1153356	13.368	6.1086	-1.12987	-1.39921	0.01105
AT1G30880	-	Chr1:10993194-10994125	157.684	71.9247	-1.13248	-2.34324	0.00575
AT3G10720	PME25	Chr3:3354446-3357614	5.62697	2.56628	-1.13268	-1.57056	0.0313
AT3G22600	-	Chr3:8006507-8007471	129.559	58.995	-1.13495	-2.91913	0.0099
AT5G02160	-	Chr5:426225-427297	237.81	108.242	-1.13555	-2.69011	0.01315
AT1G66820	-	Chr1:24930039-24930551	60.9362	27.7305	-1.13583	-3.37764	0.02075
AT1G35720	ANNAT1	Chr1:13225196-13227195	395.059	179.659	-1.13681	-1.87698	0.02345
AT1G77020	-	Chr1:28944842-28947031	5.19606	2.36128	-1.13785	-1.74287	0.0432
AT2G45600	CXE8	Chr2:18789587-18790952	14.7531	6.69667	-1.13951	-2.25964	0.01555
AT3G44798	-	Chr3:16342294-16343014	37.1113	16.7873	-1.14449	-3.23469	0.0187
AT4G18400	-	Chr4:10169443-10171257	30.0059	13.5686	-1.14498	-1.54606	0.0306
AT3G28220	-	Chr3:10524403-10526728	125.109	56.5516	-1.14555	-1.98316	0.01155
AT3G60530	GATA4	Chr3:22373214-22374387	21.0622	9.5156	-1.14629	-2.93446	0.02125
AT1G64390	AtGH9C2	Chr1:23911118-23915229	26.4163	11.9274	-1.14715	-2.12492	0.00835
AT1G43580	-	Chr1:16410531-16412728	24.7714	11.1788	-1.14791	-2.30107	0.00705
AT2G15970	COR413-PM1	Chr2:6950040-6951192	516.586	232.588	-1.15123	-1.60665	0.01175
AT3G58990	IPMI1	Chr3:21797057-21798303	179.661	80.744	-1.15385	-3.04233	0.00805
AT2G44230	-	Chr2:18286524-18288400	5.86568	2.63584	-1.15403	-1.40444	0.0314
AT4G29080	PAP2	Chr4:14323360-14325328	52.8243	23.6585	-1.15884	-2.25927	0.01165
AT1G16410	CYP79F1	Chr1:5608806-5611426	348.937	156.065	-1.16082	-1.4971	0.0361
AT3G24927	-	Chr3:9103086-9103989	178.755	79.8987	-1.16174	-3.56056	0.00495
AT5G65520	-	Chr5:26189724-26190591	32.7079	14.6034	-1.16334	-2.69473	0.00975
AT1G49240	ACT8	Chr1:18215871-18218313	186.736	83.3427	-1.16387	-1.87152	0.01085
AT2G45970	CYP86A8	Chr2:18912259-18914739	3.70007	1.65004	-1.16505	-1.83344	0.0334
AT3G55290	-	Chr3:20502611-20503797	15.1632	6.75861	-1.16577	-1.63795	0.0236
AT1G24147	-	Chr1:8542445-8543474	33.7107	15.0154	-1.16677	-2.45708	0.01785
AT5G03545	AT4	Chr5:894705-895400	422.274	188.087	-1.16678	-2.33784	0.013
AT2G26355	-	Chr2:11220707-11223213	280.271	124.798	-1.16723	-3.19922	0.00825
AT2G24630	ATCSLC08	Chr2:10471302-10474503	2.81375	1.25204	-1.16822	-1.66244	0.03885
AT1G16850	-	Chr1:5764806-5765651	111.795	49.737	-1.16847	-2.16385	0.02355
AT5G40390	SIP1	Chr5:16161514-16165357	18.931	8.41545	-1.16964	-2.28679	0.00635
AT1G16060	ADAP	Chr1:5508506-5511735	8.26028	3.67092	-1.17005	-1.5474	0.02715
AT2G07798	-	Chr2:3357618-3361102	4.26149	1.89277	-1.17086	-1.40267	0.042
AT5G13580	ABCG6	Chr5:4370691-4373201	3.99056	1.76813	-1.17436	-1.92209	0.0349
AT1G20490	-	Chr1:7097292-7099695	14.1633	6.27443	-1.1746	-2.28889	0.00855
AT1G01420	UGT72B3	Chr1:154491-156011	10.1439	4.47741	-1.17987	-2.09918	0.01865
AT5G61600	ERF104	Chr5:24766385-24767430	18.2727	8.06118	-1.18063	-1.81821	0.00985
AT1G48750	-	Chr1:18035966-18039405	243.685	107.463	-1.18118	-2.57736	0.03175
AT5G41700	UBC8	Chr5:16675581-16677509	1840.39	811.166	-1.18194	-1.37716	0.0486
AT2G20340	-	Chr2:8779734-8782772	46.9696	20.6968	-1.18232	-2.39803	0.0052
AT2G33590	-	Chr2:14224267-14226602	64.2457	28.3007	-1.18276	-2.07319	0.00735
AT1G22590	AGL87	Chr1:7981739-7984334	9.57273	4.21134	-1.18465	-1.36905	0.0483
AT3G03190	ATGSTF11	Chr3:735027-735987	39.911	17.5529	-1.18508	-2.28455	0.0089
AT5G15960	KIN1	Chr5:5209897-5210727	182.361	80.1886	-1.18533	-2.72202	0.0173
AT1G52618	-	Chr1:19603146-19603662	22.1019	9.71047	-1.18656	-2.70195	0.04305
AT5G08330	TCP21	Chr5:2680743-2681813	16.2758	7.14868	-1.18698	-1.72039	0.0101
AT5G45840	-	Chr5:18593916-18597995	5.33094	2.33987	-1.18796	-1.79119	0.0142
AT1G30380	PSAK	Chr1:10722196-10723247	1050.62	460.571	-1.18974	-2.2252	0.04005
AT5G01240	LAX1	Chr5:97893-101835	11.3572	4.97828	-1.18989	-1.86	0.01015
AT1G78370	ATGSTU20	Chr1:29484268-29485290	367.116	160.792	-1.19105	-1.36719	0.02365
AT5G64080	-	Chr5:25645262-25646735	25.5382	11.1704	-1.19298	-1.61226	0.02265
AT5G57700	-	Chr5:23374873-23377142	4.71381	2.06154	-1.19317	-1.31159	0.0431
AT4G01390	-	Chr4:570241-571595	163.152	71.35	-1.19323	-2.36468	0.01005
AT5G45820	CIPK20	Chr5:18586979-18588543	23.5946	10.3066	-1.19489	-2.05195	0.00925
AT2G45470	FLA8	Chr2:18742539-18744111	59.7769	26.0767	-1.19683	-4.77104	0.01285
AT4G26530	-	Chr4:13391292-13393107	259.435	113.131	-1.19737	-1.53943	0.0383
AT1G54040	ESP	Chr1:20170714-20173949	38.4552	16.7685	-1.19743	-1.94762	0.00365
AT3G06433	-	Chr3:1958900-1962344	2.81469	1.22448	-1.20081	-1.89786	0.0274
AT2G41800	-	Chr2:17436528-17438040	12.7291	5.53004	-1.20277	-2.10885	0.0207
AT1G04240	SHY2	Chr1:1128187-1129551	15.2368	6.6188	-1.20292	-1.92222	0.0119
AT5G43400	-	Chr5:17425943-17428223	2.38629	1.03421	-1.20625	-1.27858	0.0357
AT3G61990	OMTF3	Chr3:22957053-22958995	20.1155	8.71692	-1.20642	-2.57995	0.0083
AT2G32990	AtGH9B8	Chr2:14003249-14006017	7.85155	3.40053	-1.20722	-1.73865	0.0233
AT1G18773	-	Chr1:6474801-6475904	9.33074	4.03316	-1.21008	-2.0106	0.0437
AT5G40830	-	Chr5:16354379-16356289	13.8341	5.97417	-1.21142	-1.87011	0.0163
AT3G23450	-	Chr3:8410432-8412193	6.85334	2.95557	-1.21337	-1.05796	0.00805
AT3G55005	TON1B	Chr3:20383955-20386382	8.6168	3.71054	-1.21552	-1.73677	0.02605
AT2G45560	CYP76C1	Chr2:18776051-18778510	31.7471	13.6646	-1.21618	-1.86936	0.012
AT1G54820	-	Chr1:20447315-20450861	5.6702	2.43532	-1.21929	-1.82409	0.0405
AT1G22430	-	Chr1:7919143-7921832	14.8913	6.37742	-1.22343	-1.73461	0.0204
AT5G03350	-	Chr5:815673-816658	30.4621	13.0408	-1.22398	-2.77928	0.0088
AT1G29980	-	Chr1:10503277-10506117	6.29739	2.69175	-1.22621	-1.58828	0.0266
AT4G38770	PRP4	Chr4:18096808-18098565	68.1827	29.1235	-1.22722	-2.87737	0.0092
AT1G06620	-	Chr1:2025600-2027271	16.2924	6.9499	-1.22913	-2.05256	0.0085
AT1G12750	RBL6	Chr1:4344984-4348328	9.84848	4.19815	-1.23015	-1.77019	0.0147
AT4G30290	ATXTH19	Chr4:14828711-14830016	13.6622	5.82198	-1.23061	-1.67943	0.0246
AT3G08920	STR10	Chr3:2712235-2713269	28.3511	12.0669	-1.23235	-1.84317	0.0098
AT5G14200	ATIMD1	Chr5:4576201-4581374	135.062	57.4852	-1.23236	-1.72285	0.0226
AT3G03450	RGL2	Chr3:819336-821406	3.7205	1.58104	-1.23462	-1.88434	0.04085
AT2G29290	-	Chr2:12585855-12587742	15.2614	6.4664	-1.23885	-1.74155	0.0112
AT2G16990	-	Chr2:7383034-7387854	18.2589	7.73234	-1.23962	-2.06506	0.0056
AT1G09350	AtGolS3	Chr1:3019818-3021441	5.91807	2.50378	-1.24102	-1.79355	0.03265
AT2G36145	-	Chr2:15168540-15169514	78.117	32.9473	-1.24547	-1.8291	0.00605
AT2G05380	GRP3S	Chr2:1966815-1968037	873.969	368.283	-1.24677	-1.31574	0.02215
AT3G52430	PAD4	Chr3:19431370-19434403	33.1538	13.9353	-1.25043	-2.21807	0.0028
AT3G53750	ACT3	Chr3:19915287-19917641	11.3029	4.7248	-1.25837	-2.21339	0.01105
AT5G37790	-	Chr5:15008171-15011152	2.71419	1.13416	-1.2589	-1.2171	0.03175
AT1G47670	AATL1	Chr1:17536666-17539538	8.91553	3.72537	-1.25894	-2.52885	0.01905
AT4G31050	LIP2P	Chr4:15114249-15115633	9.49787	3.96543	-1.26013	-2.0807	0.02075
AT1G34760	GRF11	Chr1:12743820-12745648	6.90112	2.87876	-1.26138	-1.54672	0.03755
AT2G07706	-	Chr2:3381900-3386102	2.25779	0.939963	-1.26424	-1.36147	0.03825
AT1G67365	-	Chr1:25238409-25243837	42.5642	17.7065	-1.26536	-3.17728	0.0121
AT2G20724	-	Chr2:8932715-8933262	24.4687	10.1778	-1.26551	-1.91799	0.01815
AT1G74290	-	Chr1:27931835-27934268	4.55569	1.89251	-1.26736	-1.57477	0.04985
AT2G30766	-	Chr2:13105769-13108863	474.666	197.164	-1.26752	-1.6764	0.0178
AT1G66430	-	Chr1:24778270-24780629	13.175	5.45969	-1.27091	-2.21099	0.00765
AT5G24420	PGL5	Chr5:8336613-8338008	30.2154	12.5106	-1.27213	-2.93757	0.00425
AT2G37790	AKR4C10	Chr2:15838763-15840932	12.0335	4.97153	-1.27529	-2.29658	0.0172
AT3G12145	FLR1	Chr3:3874498-3876237	33.5242	13.8426	-1.27609	-3.5372	0.005
AT5G23860	TUB8	Chr5:8042875-8044819	16.6941	6.89102	-1.27655	-2.09858	0.0041
AT2G47880	GRXC13	Chr2:19605039-19605671	101.915	42.0524	-1.2771	-3.9179	0.00325
AT3G49340	-	Chr3:18293346-18294577	5.49982	2.26921	-1.27719	-1.64611	0.038
AT3G03000	CML18	Chr3:677239-678084	10.9892	4.53405	-1.27722	-2.27874	0.03165
AT5G13100	-	Chr5:4156659-4158553	14.7479	6.07931	-1.27853	-1.79147	0.00375
AT5G11420	-	Chr5:3644546-3647295	26.4452	10.8829	-1.28094	-2.49714	0.00385
AT3G50970	LTI30	Chr3:18940776-18941554	177.378	72.7513	-1.28578	-2.20737	0.01655
AT1G71790	-	Chr1:26996808-26998977	8.59318	3.52145	-1.28702	-1.59148	0.01665
AT2G01760	ARR14	Chr2:332966-334696	6.67328	2.73425	-1.28725	-2.03897	0.02265
AT2G01150	RHA2B	Chr2:100648-101495	11.25	4.60711	-1.28799	-2.25788	0.02605
AT2G03530	UPS2	Chr2:1071593-1073566	39.5485	16.1872	-1.28877	-2.17499	0.003
AT4G17470	-	Chr4:9742758-9744860	14.7264	6.02718	-1.28885	-1.87164	0.01215
AT4G37980	ELI3-1	Chr4:17852440-17854500	222.813	91.1736	-1.28915	-1.96036	0.01355
AT5G11550	-	Chr5:3708008-3709246	5.62876	2.3006	-1.29081	-1.86327	0.0354
AT1G47580	PCMP-H50	Chr1:17485649-17486463	25.5546	10.4435	-1.29098	-1.92154	0.0067
AT2G05632	-	Chr2:2087144-2088130	26.3585	10.7628	-1.29221	-3.51091	0.00935
AT5G03530	ATRAB ALPHA	Chr5:885521-887390	8.5505	3.48884	-1.29326	-1.79393	0.01765
AT2G35750	-	Chr2:15029828-15030290	89.4193	36.4818	-1.29341	-2.08504	0.00595
AT5G03760	ATCSLA09	Chr5:985674-990549	12.6267	5.14287	-1.29583	-2.05637	0.00765
AT4G11211	-	Chr4:6836105-6836588	89.4792	36.4069	-1.29734	-4.36352	0.0055
AT1G65890	AAE12	Chr1:24512456-24514659	4.77257	1.93636	-1.30142	-1.75109	0.0235
AT1G59960	-	Chr1:22071291-22073147	8.84471	3.57999	-1.30486	-1.91355	0.02245
AT5G46570	BSK2	Chr5:18894401-18897406	3.54722	1.42721	-1.31349	-1.77561	0.03675
AT2G06050	OPR3	Chr2:2359113-2362302	134.234	53.9895	-1.314	-2.21767	0.004
AT2G26870	NPC2	Chr2:11457007-11459365	3.54812	1.42502	-1.31608	-1.73672	0.04215
AT1G67330	-	Chr1:25213842-25215174	5.29732	2.12187	-1.31992	-1.55809	0.0404
AT2G46640	-	Chr2:19148661-19151080	24.7624	9.85378	-1.3294	-2.05104	0.00265
AT5G05250	-	Chr5:1557036-1557998	35.1156	13.9631	-1.3305	-0.766724	0.0076
AT2G42220	STR9	Chr2:17592037-17596629	112.373	44.6446	-1.33174	-2.08152	0.0174
AT4G23420	-	Chr4:12225514-12228718	26.2221	10.3962	-1.33473	-2.20646	0.00285
AT3G23805	RALFL24	Chr3:8586381-8587056	8.77626	3.47448	-1.33681	-1.55764	0.03675
AT3G15680	-	Chr3:5315000-5316466	8.20255	3.24626	-1.3373	-2.08397	0.0493
AT3G06125	-	Chr3:1848847-1850596	600.476	237.461	-1.33842	-1.98929	0.00235
AT2G07709	-	Chr2:3386850-3394516	5.35863	2.11803	-1.33914	-2.02969	0.00535
AT3G11110	ATL66	Chr3:3479978-3480455	21.8431	8.61648	-1.34201	-2.02308	0.0245
AT1G21500	-	Chr1:7529881-7531025	135.366	53.3572	-1.34311	-4.2152	0.004
AT3G27250	-	Chr3:10061544-10062731	14.4791	5.7037	-1.344	-1.92245	0.00415
AT2G14878	-	Chr2:6392166-6393042	372.167	146.403	-1.346	-2.86276	0.0032
AT2G07671	-	Chr2:3251664-3252113	117.213	46.1009	-1.34627	-5.06192	0.00325
AT4G30660	-	Chr4:14955372-14956790	88.1625	34.5729	-1.35052	-3.85206	0.01975
AT1G28370	ERF11	Chr1:9955968-9956940	22.8373	8.94849	-1.35167	-2.35663	0.00965
AT4G38932	-	Chr4:18149533-18152569	156.061	61.0398	-1.35428	-1.79383	0.01405
AT1G33170	-	Chr1:12027083-12030539	8.45043	3.30195	-1.35571	-1.83496	0.00335
AT5G42530	-	Chr5:17004737-17005393	1146.2	446.372	-1.36054	-2.93529	0.0151
AT1G34010	-	Chr1:12359535-12361189	5.27978	2.05288	-1.36283	-1.33309	0.03305
AT3G16370	APG	Chr3:5556709-5558589	67.7417	26.2524	-1.3676	-2.75055	0.0025
AT1G47400	-	Chr1:17385716-17386186	79.6176	30.8433	-1.36813	-3.05514	0.0129
AT1G77580	FPP1	Chr1:29144024-29147584	3.44079	1.3303	-1.37099	-1.67431	0.00915
AT2G32680	AtRLP23	Chr2:13857876-13862614	25.953	10.0318	-1.37131	-2.00117	0.0073
AT1G68945	-	Chr1:25926962-25927331	22.7151	8.77213	-1.37265	-3.19577	0.04155
AT5G54145	-	Chr5:21972464-21973083	31.267	12.0603	-1.37437	-4.03748	0.01315
AT3G59250	-	Chr3:21901569-21903284	3.57979	1.37963	-1.37559	-1.85627	0.04895
AT5G23020	MAM-L	Chr5:7718120-7721839	20.7118	7.98144	-1.37574	-2.10315	0.00365
AT1G73870	COL7	Chr1:27779165-27780676	31.3373	12.0369	-1.38041	-1.69252	0.00135
AT5G25980	TGG2	Chr5:9072726-9075690	91.0026	34.9368	-1.38116	-1.86502	0.009
AT4G25780	-	Chr4:13121067-13121955	4.16252	1.59709	-1.38201	-1.54262	0.04855
AT1G80840	WRKY40	Chr1:30383690-30387522	19.9607	7.64928	-1.38377	-1.99239	0.03545
AT1G07780	PAI1	Chr1:2410055-2412677	4.12822	1.57747	-1.3879	-1.61057	0.0223
AT3G55420	-	Chr3:20547716-20548767	7.83267	2.98931	-1.38969	-2.00438	0.02315
AT2G07732	-	Chr2:3468167-3468774	74.8698	28.5534	-1.39072	-2.83363	0.00275
AT3G45160	-	Chr3:16533450-16534082	106.721	40.4478	-1.39971	-2.53793	0.0007
AT5G11330	-	Chr5:3617214-3618897	69.0879	26.1674	-1.40066	-2.35683	0.00095
AT3G17840	RLK902	Chr3:6106027-6108675	2.46073	0.929939	-1.40388	-1.13378	0.0287
AT4G27652	-	Chr4:13809832-13810356	40.5603	15.3175	-1.40489	-4.54733	0.0126
AT5G26622	-	Chr5:9355979-9357436	42.8034	16.1517	-1.40604	-2.13503	0.00355
AT1G72940	-	Chr1:27442237-27443856	11.3549	4.27067	-1.41078	-2.13019	0.00385
AT2G33815	-	Chr2:14305000-14306072	35.4105	13.2845	-1.41443	-2.23734	0.00335
AT4G13575	-	Chr4:7892319-7893705	15.1287	5.66464	-1.41723	-2.40987	0.0134
AT4G04925	-	Chr4:2506162-2506786	31.6267	11.8107	-1.42106	-2.79191	0.00465
AT4G30650	-	Chr4:14954319-14954968	155.29	57.9003	-1.42332	-5.46523	0.00105
AT1G55670	PSAG	Chr1:20802669-20803449	2932.64	1091.32	-1.42613	-2.87872	0.0431
AT1G03820	-	Chr1:959868-960728	63.1795	23.5069	-1.42637	-2.46604	0.00165
AT2G22410	SLO1	Chr2:9509016-9511231	1.35032	0.502193	-1.42699	-1.41027	0.0436
AT5G46440	-	Chr5:18834642-18835153	8.36585	3.1094	-1.42788	-1.84313	0.04615
AT5G17460	-	Chr5:5757097-5759795	23.6783	8.79096	-1.42947	-2.30238	0.00185
AT3G48290	CYP71A24	Chr3:17882555-17884270	2.33697	0.866929	-1.43065	-1.36403	0.0402
AT3G62290	ARFA1E	Chr3:23051543-23053817	2469.66	915.505	-1.43167	-1.55823	0.03455
AT1G21100	-	Chr1:7386838-7388428	17.2804	6.40132	-1.43269	-2.51412	0.00235
AT2G22770	NAI1	Chr2:9684724-9686595	5.06167	1.87422	-1.43332	-1.98145	0.02345
AT1G27030	-	Chr1:9381802-9383984	49.4853	18.2766	-1.437	-3.051	0.00035
AT3G15536	-	Chr3:5260722-5261322	20.0164	7.37532	-1.4404	-2.96334	0.0333
AT4G12900	-	Chr4:7548819-7549974	15.8113	5.82343	-1.44102	-2.96541	0.02575
AT4G03060	AOP2	Chr4:1351979-1353854	50.5362	18.608	-1.44139	-2.28281	0.0007
AT4G16880	-	Chr4:9496184-9497313	32.5371	11.9501	-1.44506	-2.8414	0.00215
AT2G07707	-	Chr2:3386291-3386768	37.9878	13.9406	-1.44624	-3.24012	0.007
AT2G17230	EXL5	Chr2:7494535-7496016	8.75981	3.21014	-1.44827	-2.0306	0.0103
AT4G33905	-	Chr4:16253814-16255612	6.01022	2.19495	-1.45323	-1.92824	0.03585
AT1G24580	-	Chr1:8710179-8710824	18.365	6.70556	-1.45353	-2.18567	0.00625
AT2G01021	-	Chr2:6570-6672	44668.4	16289.7	-1.4553	-110.347	0.0013
AT5G47590	-	Chr5:19297816-19299152	10.1947	3.71203	-1.45754	-2.08622	0.013
AT4G31290	-	Chr4:15185800-15188484	16.9885	6.1834	-1.45808	-2.28318	0.0015
AT3G55090	ABCG16	Chr3:20416341-20418552	3.75148	1.36492	-1.45864	-2.37409	0.01885
AT4G14630	GLP9	Chr4:8392840-8393813	25.3192	9.1809	-1.46352	-2.88997	0.00815
AT5G08185	MIR162A	Chr5:2634100-2635438	11.5275	4.17834	-1.46407	-1.21015	0.0143
AT5G14840	-	Chr5:4798328-4800738	12.044	4.35801	-1.46657	-3.04245	0.0012
AT3G08630	-	Chr3:2620831-2622220	3.36581	1.21637	-1.46837	-1.48753	0.0313
AT2G39330	JAL23	Chr2:16419595-16421852	167.978	60.3	-1.47804	-2.0443	0.00145
AT3G54366	-	Chr3:20132885-20133750	318.957	114.405	-1.47921	-4.79433	0.0009
AT4G03210	XTH9	Chr4:1415948-1417352	19.6294	7.01566	-1.48436	-2.16018	0.00325
AT4G08685	SAH7	Chr4:5550428-5553151	52.9893	18.8412	-1.49181	-3.60684	0.0106
AT4G37970	ATCAD6	Chr4:17849647-17852246	3.46201	1.23028	-1.49263	-1.38755	0.02455
AT3G02515	SADHU6-1	Chr3:525369-526255	12.5173	4.44814	-1.49265	-2.4535	0.00995
AT3G48350	CEP3	Chr3:17905724-17907561	6.09967	2.16043	-1.49741	-1.79443	0.0091
AT3G16420	PBP1	Chr3:5579385-5580953	86.1431	30.5099	-1.49746	-2.47595	0.00165
AT2G22170	-	Chr2:9426848-9427817	9.39181	3.32199	-1.49935	-2.4777	0.02905
AT1G60270	BGLU6	Chr1:22221676-22224257	3.94116	1.38768	-1.50594	-1.8679	0.0143
AT5G19580	-	Chr5:6607370-6609626	2.66278	0.933567	-1.51211	-1.86228	0.02105
AT3G19710	BCAT4	Chr3:6843661-6849497	777.509	272.369	-1.5133	-1.86427	0.0112
AT5G41460	-	Chr5:16589597-16592241	3.54242	1.23868	-1.51593	-2.32128	0.0317
AT4G33610	-	Chr4:16146260-16146993	6.01626	2.09937	-1.51891	-1.63821	0.0255
AT1G60810	ACLA-2	Chr1:22388526-22391165	3.55663	1.24062	-1.51945	-1.72793	0.0189
AT4G22710	CYP706A2	Chr4:11934968-11936755	2.28446	0.791934	-1.5284	-1.80503	0.0346
AT3G12120	FAD2	Chr3:3860284-3863050	566.409	195.996	-1.53102	-1.75434	0.01355
AT2G05520	GRP-3	Chr2:2026161-2027117	1899.86	654.373	-1.53771	-1.28737	0.02535
AT5G66590	-	Chr5:26574180-26574874	34.4176	11.8422	-1.53921	-3.73733	0.00325
AT3G50685	-	Chr3:18834154-18834834	176.716	60.7189	-1.54121	-3.46393	0.0004
AT2G29050	ATRBL1	Chr2:12478145-12480372	3.09897	1.06471	-1.54132	-1.64635	0.02805
AT1G29920	CAB2	Chr1:10474783-10475959	859.997	295.41	-1.54161	-1.86606	0.01865
AT4G24570	DIC2	Chr4:12686458-12687650	12.4313	4.26898	-1.54201	-2.32981	0.00535
AT1G47395	-	Chr1:17383033-17383408	236.03	80.9355	-1.54412	-4.98327	0.00295
AT3G19820	DWF1	Chr3:6879616-6882315	34.7458	11.907	-1.54503	-2.39165	0.00045
AT5G04150	BHLH101	Chr5:1138558-1139476	13.2966	4.55425	-1.54578	-2.96542	0.0187
AT4G00400	GPAT8	Chr4:174061-176853	4.49706	1.5387	-1.54727	-2.16492	0.0208
AT1G35320	-	Chr1:12959056-12962853	6.08787	2.0597	-1.5635	-2.23652	0.009
AT5G44260	-	Chr5:17829625-17831225	11.7797	3.95649	-1.57401	-3.19751	0.0045
AT4G21320	HSA32	Chr4:11340361-11341877	3.00794	1.00527	-1.5812	-1.71845	0.03815
AT1G20430	-	Chr1:7083195-7083835	63.3733	21.1408	-1.58384	-4.24061	0.0009
AT5G51190	ERF105	Chr5:20800583-20801416	8.26473	2.75622	-1.58428	-2.23605	0.01525
AT5G59310	LTP4	Chr5:23925084-23925852	186.869	61.7694	-1.59706	-3.47619	0.00125
AT4G04630	-	Chr4:2331676-2332800	14.0964	4.65534	-1.59836	-2.61909	0.00355
AT1G45201	ATTLL1	Chr1:17123820-17128651	283.473	93.5734	-1.59904	-2.31723	0.0012
AT1G78170	-	Chr1:29414058-29415094	10.0915	3.31554	-1.60582	-2.57514	0.00825
AT1G68780	-	Chr1:25831802-25833844	2.92206	0.956484	-1.61118	-1.84867	0.02285
AT1G04820	TUA4	Chr1:1356190-1358386	67.1861	21.9719	-1.6125	-2.74541	5e-05
AT2G28410	-	Chr2:12156129-12156934	11.7338	3.83471	-1.61348	-3.20536	0.0146
AT1G67750	-	Chr1:25401587-25403503	2.01492	0.657838	-1.61492	-1.64342	0.0497
AT1G72645	-	Chr1:27348380-27349219	140.339	45.8031	-1.61539	-5.61754	0.0008
AT5G06760	LEA4-5	Chr5:2089491-2090430	27.2382	8.82934	-1.62526	-2.60485	0.00535
AT2G05100	LHCB2.1	Chr2:1823239-1824425	1235.63	400.108	-1.62679	-2.25413	0.0182
AT3G01270	-	Chr3:82684-84897	1.79441	0.580977	-1.62696	-1.68697	0.0364
AT3G46650	-	Chr3:17185452-17187812	2.54732	0.82456	-1.62728	-1.43601	0.0375
AT2G41190	-	Chr2:17167278-17170407	66.7199	21.51	-1.63311	-2.46986	0.00325
AT4G18640	MRH1	Chr4:10259677-10263764	1.26661	0.408002	-1.63432	-1.66143	0.024
AT5G59130	-	Chr5:23870097-23873720	39.5165	12.7045	-1.63711	-2.79561	0.0002
AT4G01500	NGA4	Chr4:639246-640940	1.82433	0.586359	-1.63751	-1.74109	0.0425
AT5G52320	CYP96A4	Chr5:21244977-21246682	26.819	8.61835	-1.63777	-2.68366	0.00025
AT1G53070	-	Chr1:19778332-19779373	7.26481	2.32213	-1.64548	-3.04627	0.0276
AT1G06475	-	Chr1:1973833-1974386	7.8223	2.49607	-1.64793	-1.83847	0.0311
AT4G01920	-	Chr4:828889-831200	1.49811	0.477314	-1.65013	-1.86443	0.03075
AT3G50280	-	Chr3:18637853-18639185	9.30079	2.9584	-1.65254	-2.92319	0.00505
AT2G19460	-	Chr2:8431481-8432105	7.38615	2.34892	-1.65282	-2.48143	0.03535
AT3G47340	ASN1	Chr3:17437883-17441243	37.353	11.8616	-1.65492	-2.62462	0.0004
AT3G41768	-	Chr3:14197676-14199484	781.798	245.812	-1.66924	-1.57339	0.0242
AT2G41312	-	Chr2:17225522-17226693	18.9317	5.94868	-1.67016	-1.98636	0.01085
AT5G02190	EMB24	Chr5:435210-436897	3.3754	1.05765	-1.6742	-3.05126	0.0293
AT2G38500	-	Chr2:16117394-16119108	4.64291	1.45401	-1.67499	-1.99721	0.01765
AT3G50400	-	Chr3:18704764-18706570	2.52385	0.789158	-1.67724	-1.82587	0.04505
AT2G28250	NCRK	Chr2:12043481-12046537	1.21792	0.380091	-1.68	-1.39101	0.04315
AT5G27360	SFP2	Chr5:9657025-9662559	16.132	5.0131	-1.68615	-2.89203	0.0005
AT2G07826	-	Chr2:3361109-3361415	32.1544	9.94385	-1.69314	-5.24116	0.026
AT5G55450	-	Chr5:22467429-22468263	5.27299	1.63038	-1.69341	-2.27445	0.0361
AT2G02780	-	Chr2:781846-784646	1.70911	0.527414	-1.69624	-2.13239	0.0276
AT3G32990	-	Chr3:13534182-13536711	1.14804	0.353282	-1.70028	-1.58029	0.0354
AT4G39330	ATCAD9	Chr4:18291217-18293512	37.0987	11.399	-1.70246	-2.63784	0.00015
AT2G22900	GT7	Chr2:9744224-9746292	7.25428	2.22631	-1.70418	-2.47382	0.0028
AT5G44400	-	Chr5:17886193-17888480	15.6024	4.78321	-1.70572	-2.96659	0.0005
AT1G62290	APA2	Chr1:23009910-23013529	7.10168	2.17575	-1.70665	-2.04559	0.00565
AT1G79460	GA2	Chr1:29890391-29894587	2.20707	0.675857	-1.70734	-1.49679	0.0115
AT3G24900	AtRLP39	Chr3:9099182-9101837	4.27564	1.30802	-1.70875	-2.56501	0.00905
AT5G25590	-	Chr5:8906597-8909920	1.48797	0.454964	-1.70952	-1.21041	0.01025
AT5G63225	-	Chr5:25356132-25356740	8.97141	2.74175	-1.71024	-2.7237	0.0403
AT1G45130	BGAL5	Chr1:17065251-17069262	2.37663	0.72481	-1.71324	-1.95568	0.01005
AT2G29170	-	Chr2:12541863-12542282	47.6154	14.4952	-1.71586	-4.11335	0.0061
AT5G07030	-	Chr5:2183359-2185972	7.29951	2.21937	-1.71765	-3.46576	0.01265
AT3G17120	-	Chr3:5841095-5843485	6.86403	2.08172	-1.72128	-2.15898	0.0065
AT1G78850	-	Chr1:29641925-29643431	98.2725	29.6764	-1.72747	-3.15921	0.0009
AT1G50732	-	Chr1:18802687-18803363	30.4703	9.19716	-1.72814	-2.7479	0.00225
AT4G23670	-	Chr4:12332559-12333804	617.254	186.202	-1.72899	-2.94438	0.00095
AT5G47230	ERF5	Chr5:19179938-19181129	4.78464	1.43885	-1.7335	-2.28369	0.0129
AT1G07135	-	Chr1:2189927-2190659	14.1929	4.25468	-1.73804	-2.34236	0.00315
AT1G64690	BLT	Chr1:24038033-24039177	1.88881	0.565739	-1.73927	-1.44665	0.03505
AT4G28250	ATEXPB3	Chr4:14000037-14002069	21.265	6.36339	-1.74062	-2.62573	0.0007
AT3G16450	-	Chr3:5588393-5590055	2.18048	0.651859	-1.74201	-1.36791	0.0397
AT1G09440	-	Chr1:3045512-3047893	3.26678	0.975994	-1.74293	-1.87345	0.0186
AT1G13250	GATL3	Chr1:4528622-4530063	4.3464	1.29455	-1.74736	-2.30632	0.0127
AT4G11320	-	Chr4:6887253-6889059	21.9095	6.5194	-1.74875	-3.13956	0.00035
AT1G24070	ATCSLA10	Chr1:8516237-8519734	16.6984	4.96062	-1.75112	-2.99002	0.00015
AT2G22200	ERF056	Chr2:9443127-9444423	6.36203	1.88313	-1.75635	-3.07475	0.01095
AT1G09310	-	Chr1:3009054-3009880	415.776	123.025	-1.75685	-2.63761	0.0001
AT3G44716	-	Chr3:16263199-16264261	5.97533	1.76442	-1.75982	-1.67533	0.03385
AT1G70890	MLP43	Chr1:26725625-26726544	99.3383	29.3162	-1.76065	-2.65284	5e-05
AT2G07774	-	Chr2:3303765-3304573	14.0212	4.12622	-1.76472	-1.87754	0.01285
AT3G25130	-	Chr3:9152403-9153871	1.56712	0.460516	-1.76679	-1.41779	0.0312
AT2G07688	-	Chr2:3331569-3332664	749.843	220.334	-1.76689	-3.27806	0.0019
AT2G21050	LAX2	Chr2:9034089-9036636	5.48865	1.61152	-1.76803	-2.55426	0.00535
AT2G36570	-	Chr2:15335495-15337927	4.20614	1.2318	-1.77173	-1.82387	0.00525
AT2G24645	REM14	Chr2:10480531-10482795	1.00146	0.291895	-1.77858	-1.5086	0.04355
AT3G30340	-	Chr3:11956600-11959098	2.00921	0.584328	-1.78178	-1.97563	0.04125
AT5G54270	LHCB3	Chr5:22038272-22046298	2472.14	717.867	-1.78397	-1.70457	0.02915
AT1G23340	-	Chr1:8283643-8286832	1.06894	0.309375	-1.78876	-1.45393	0.04575
AT2G46210	-	Chr2:18977343-18979001	1.91882	0.554805	-1.79016	-2.51412	0.04255
AT2G25820	ERF042	Chr2:11014889-11015800	2.77947	0.797534	-1.80119	-1.83349	0.03575
AT5G53902	U3B	Chr5:21887965-21889254	8.50339	2.4333	-1.80512	-3.28485	0.03785
AT1G71990	FUT13	Chr1:27100283-27102262	5.8506	1.66933	-1.80931	-2.56581	0.00505
AT5G10530	LECRK91	Chr5:3324977-3326933	0.992682	0.282562	-1.81276	-1.5752	0.03935
AT1G70985	-	Chr1:26764671-26765285	11.7013	3.32858	-1.81369	-4.17396	0.0251
AT5G12110	-	Chr5:3914467-3915968	26.2803	7.47291	-1.81424	-2.8702	0.00045
AT3G12110	ACT11	Chr3:3857842-3859798	2.18843	0.622019	-1.81486	-1.59377	0.03315
AT4G39363	-	Chr4:18305255-18305375	670.344	189.838	-1.82013	-43.3354	0.02125
AT3G48280	CYP71A25	Chr3:17879565-17881312	15.9358	4.49545	-1.82573	-2.54923	0.0001
AT5G57560	TCH4	Chr5:23307129-23308282	25.4378	7.15561	-1.82983	-3.08819	0.0007
AT4G13710	-	Chr4:7962429-7966518	1.97313	0.554546	-1.83111	-1.88244	0.01405
AT5G05640	-	Chr5:1684565-1685812	3.14573	0.883119	-1.83271	-2.4068	0.02325
AT5G25475	-	Chr5:8867796-8869821	15.9806	4.4728	-1.83707	-2.55932	0.00105
AT2G47670	-	Chr2:19543990-19544806	6.79568	1.89733	-1.84065	-2.91892	0.01895
AT4G12880	ENODL19	Chr4:7544380-7545327	35.7791	9.9531	-1.8459	-2.28881	0.0004
AT1G12845	-	Chr1:4378938-4379516	7.60276	2.10623	-1.85186	-3.56584	0.03785
AT1G70830	MLP28	Chr1:26709946-26711462	303.123	83.5087	-1.85991	-1.70264	0.0021
AT2G23010	SCPL9	Chr2:9798842-9802674	14.7938	4.07473	-1.86022	-2.71239	0.00035
AT2G21650	MEE3	Chr2:9259582-9260656	40.465	11.1407	-1.86083	-4.18809	0.00215
AT5G63450	CYP94B1	Chr5:25408894-25410573	7.69072	2.08478	-1.88322	-2.36912	0.0013
AT5G07700	MYB76	Chr5:2450324-2451578	5.10292	1.38044	-1.88619	-2.38769	0.01395
AT2G17880	-	Chr2:7766961-7767931	3.28993	0.88994	-1.88627	-2.93203	0.04805
AT5G19470	NUDT24	Chr5:6566302-6568806	25.1744	6.78914	-1.89066	-2.61783	0.0007
AT4G20370	TSF	Chr4:11000770-11002996	4.57363	1.23099	-1.89352	-2.12973	0.02235
AT2G21820	-	Chr2:9302884-9303247	26.1336	7.02219	-1.89591	-3.69949	0.00705
AT5G62100	ATBAG2	Chr5:24940395-24941974	2.57293	0.691324	-1.89598	-1.67766	0.01555
AT3G08940	LHCB4.2	Chr3:2717674-2722624	1877.44	502.834	-1.90061	-2.98617	0.01025
AT2G05995	-	Chr2:2325775-2326876	7.67414	2.04933	-1.90485	-2.97692	0.01945
AT2G01010	-	Chr2:3705-5513	1.46521	0.390461	-1.90786	-1.605	0.02735
AT2G19900	ATNADP-ME1	Chr2:8591898-8595478	4.08965	1.08656	-1.91221	-2.32581	0.0068
AT4G10500	-	Chr4:6491016-6492476	8.00519	2.12253	-1.91515	-3.54017	0.00515
AT4G27654	-	Chr4:13811644-13812126	12.5418	3.32262	-1.91635	-3.67722	0.02685
AT1G61890	-	Chr1:22867769-22871280	90.1963	23.8695	-1.9179	-2.91077	0.0015
AT5G62040	BFT	Chr5:24922809-24923709	7.26384	1.91652	-1.92225	-2.22107	0.0223
AT2G37870	-	Chr2:15859238-15859907	68.8139	18.1167	-1.92538	-4.04566	0.00075
AT5G18060	-	Chr5:5975953-5976496	5.95759	1.56527	-1.92831	-2.80418	0.04855
AT4G01200	-	Chr4:506510-507626	3.61637	0.946774	-1.93345	-2.73222	0.02485
AT1G69587	-	Chr1:26175653-26179351	6.65882	1.74325	-1.93349	-2.45377	0.0081
AT1G66100	-	Chr1:24605670-24606537	491.326	127.708	-1.94383	-4.17903	0.00025
AT1G73330	ATDR4	Chr1:27568717-27569717	255.864	66.4147	-1.9458	-3.88152	0.00015
AT1G55990	-	Chr1:20942486-20942951	9.47674	2.44841	-1.95255	-2.33167	0.01725
AT1G74930	ORA47	Chr1:28144131-28145049	9.03678	2.32457	-1.95884	-2.56147	0.00435
AT5G18020	-	Chr5:5966182-5966677	11.9343	3.06175	-1.96268	-3.35346	0.0225
AT5G25460	-	Chr5:8863362-8867685	35.579	9.10169	-1.96682	-3.13078	0.0025
AT4G04840	ATMSRB6	Chr4:2449559-2451589	17.5537	4.47348	-1.97231	-3.06995	0.00585
AT5G67070	RALFL34	Chr5:26768019-26768846	38.7922	9.79019	-1.98636	-4.67418	0.00135
AT1G29930	CAB1	Chr1:10478004-10479048	8834.8	2229.35	-1.98658	-1.97682	0.03345
AT2G40475	-	Chr2:16906910-16908128	13.3744	3.37134	-1.98808	-4.01004	0.00125
AT5G25610	RD22	Chr5:8914232-8916800	555.641	137.883	-2.01071	-2.36051	0.00595
AT3G43580	-	Chr3:15502142-15503606	1.75044	0.431087	-2.02167	-2.3641	0.04555
AT3G44680	HDA9	Chr3:16226555-16229954	8.60835	2.1181	-2.02297	-2.73236	0.0006
AT2G46940	-	Chr2:19286657-19287581	3.03816	0.746993	-2.02403	-1.73687	0.0182
AT2G42530	COR15B	Chr2:17709035-17709945	257.71	63.1592	-2.02868	-5.17701	5e-05
AT1G20190	ATEXPA11	Chr1:6998488-6999817	6.46229	1.58002	-2.0321	-2.70497	0.01355
AT1G72260	THI2.1	Chr1:27198432-27199444	8.82339	2.14916	-2.03756	-2.89362	0.0053
AT2G13550	-	Chr2:5648541-5649797	2.61351	0.632688	-2.04642	-2.38756	0.0214
AT5G02640	-	Chr5:594178-594867	3.20935	0.776529	-2.04717	-2.02489	0.03475
AT5G52390	-	Chr5:21263935-21265264	93.164	22.4422	-2.05356	-3.78544	5e-05
AT1G13609	-	Chr1:4662720-4663219	33.9169	8.11268	-2.06375	-1.71656	0.0066
AT3G55990	ESK1	Chr3:20780314-20783233	1.64966	0.392835	-2.07017	-1.94807	0.02345
AT1G33800	GXM3	Chr1:12261418-12262717	2.05244	0.485087	-2.08103	-1.95179	0.02815
AT1G34315	-	Chr1:12514105-12516521	2.43656	0.574292	-2.08499	-1.90675	0.0414
AT1G68610	PCR11	Chr1:25763622-25764105	9.73709	2.28853	-2.08907	-3.25898	0.01705
AT3G46700	UGT76E3	Chr3:17200300-17201889	8.22171	1.93198	-2.08936	-2.53283	0.0005
AT2G05914	-	Chr2:2263150-2264542	15.3113	3.56718	-2.10174	-5.32288	0.00235
AT1G65760	-	Chr1:24458590-24459715	2.63113	0.609109	-2.11091	-2.11888	0.02245
AT4G15910	ATDI21	Chr4:9028460-9029423	29.9952	6.88468	-2.12327	-3.56324	0.00025
AT2G05070	LHCB2.2	Chr2:1799233-1800392	610.013	139.056	-2.13317	-3.58196	0.0003
AT3G13400	sks13	Chr3:4355137-4357428	2.62144	0.578176	-2.18078	-2.55878	0.0084
AT1G29600	-	Chr1:10344045-10346243	3.61089	0.791108	-2.19041	-1.59453	0.004
AT2G26330	ER	Chr2:11208182-11213971	8.65579	1.89224	-2.19357	-4.10032	0.0002
AT3G51080	GATA6	Chr3:18973212-18974892	1.39199	0.304289	-2.19363	-2.13255	0.04405
AT5G09520	-	Chr5:2958291-2958856	8.65892	1.87036	-2.21087	-3.26467	0.01745
AT3G44260	CAF1-9	Chr3:15952044-15953084	48.8803	10.5424	-2.21305	-3.89282	5e-05
AT1G55260	-	Chr1:20614609-20616436	7.51318	1.61958	-2.2138	-2.24274	0.00215
AT1G08115	-	Chr1:2538075-2538237	37113.7	7938.28	-2.22505	-38.6944	0.0001
AT3G12220	scpl16	Chr3:3896530-3899019	1.38791	0.294628	-2.23595	-2.08417	0.03385
AT2G01505	CLE16	Chr2:228744-229237	10.087	2.1123	-2.25562	-4.10336	0.0188
AT3G56970	BHLH038	Chr3:21084109-21085150	15.7938	3.29509	-2.26096	-2.64761	0.0024
AT1G61275	U12	Chr1:22603120-22603295	136.212	28.1526	-2.27452	-15.9852	0.01995
AT5G59320	LTP3	Chr5:23928970-23929745	1330.35	272.633	-2.28677	-3.52352	0.00795
AT2G27385	-	Chr2:11716000-11717432	112.033	22.7223	-2.30175	-3.71391	0.00015
AT2G42540	COR15A	Chr2:17711031-17712330	915.044	185.507	-2.30236	-3.25122	5e-05
AT5G66080	-	Chr5:26423418-26425406	3.50447	0.70717	-2.30907	-2.84864	0.0043
AT1G72230	-	Chr1:27188065-27189244	2.44325	0.492183	-2.31154	-2.55012	0.04015
AT4G23020	-	Chr4:12066172-12068538	1.19913	0.240233	-2.31949	-1.30301	0.0245
AT3G56980	BHLH039	Chr3:21086545-21087494	12.2963	2.44046	-2.333	-3.31179	0.0076
AT5G54075	U3D	Chr5:21943982-21945709	23.4757	4.6542	-2.33456	-2.18184	0.01835
AT3G13175	-	Chr3:4235125-4235724	5.30491	1.03695	-2.35498	-3.37011	0.0446
AT4G13570	HTA4	Chr4:7884515-7885982	12.4826	2.42289	-2.36512	-2.61336	0.00085
AT2G32690	ATGRP23	Chr2:13863716-13864596	44.2437	8.585	-2.36558	-1.95273	5e-05
AT3G54260	TBL36	Chr3:20085009-20086763	5.56997	1.0794	-2.36744	-2.44148	0.0026
AT5G35480	-	Chr5:13689203-13689558	376.702	72.2681	-2.38199	-6.65889	5e-05
AT3G12820	AtMYB10	Chr3:4074157-4075614	1.45717	0.278699	-2.38639	-1.78721	0.0484
AT2G22920	SCPL12	Chr2:9753630-9757600	1.19948	0.229322	-2.38696	-1.55931	0.0214
AT5G51750	ATSBT1.3	Chr5:21020206-21022781	1.29654	0.245063	-2.40344	-2.22996	0.01015
AT3G06895	-	Chr3:2178052-2178626	3482.44	657.269	-2.40554	-6.82413	0.0001
AT2G14247	-	Chr2:6034347-6034835	44.3919	8.09091	-2.45592	-10.3445	0.01525
AT2G47040	VGD1	Chr2:19327895-19330197	2.92711	0.520467	-2.4916	-2.77978	0.00325
AT1G15405	-	Chr1:5297874-5298166	870.836	153.855	-2.50083	-9.23093	5e-05
AT1G54120	-	Chr1:20207019-20207540	6.06685	1.07138	-2.50147	-2.92806	0.0193
AT4G17490	ATERF6	Chr4:9752823-9753867	3.17945	0.552906	-2.52367	-2.44821	0.0094
AT1G21220	-	Chr1:7428111-7428930	2.80998	0.472455	-2.57231	-2.44546	0.028
AT2G25880	AtAUR2	Chr2:11034651-11036910	1.28766	0.212767	-2.59741	-1.70383	0.03555
AT5G39880	-	Chr5:15970886-15972237	1.48984	0.244428	-2.60767	-2.35898	0.0393
AT1G02790	PGA4	Chr1:610390-612324	3.06583	0.499186	-2.61863	-2.88701	0.0051
AT3G07820	-	Chr3:2496439-2498095	2.35396	0.381408	-2.62568	-2.48241	0.01005
AT3G27690	LHCB2.4	Chr3:10255946-10257011	182.218	29.4977	-2.62699	-5.50859	5e-05
AT2G43920	HOL2	Chr2:18189007-18191348	22.4261	3.55255	-2.65825	-3.13278	5e-05
AT2G15128	-	Chr2:6564103-6564316	129.84	20.5491	-2.65959	-18.8475	0.0061
AT1G70260	-	Chr1:26456843-26459450	4.73197	0.739231	-2.67834	-2.56107	0.00135
AT1G55560	sks14	Chr1:20754320-20756656	1.1256	0.175797	-2.67871	-2.20379	0.0272
AT2G44840	ATERF13	Chr2:18495340-18496272	2.19863	0.342423	-2.68275	-2.28063	0.0304
AT2G07784	-	Chr2:3317797-3318634	2.27956	0.353754	-2.68794	-2.84958	0.0463
AT1G29910	CAB3	Chr1:10472279-10473299	2422.6	375.914	-2.68808	-3.094	0.00315
AT4G10290	-	Chr4:6379700-6381739	5.90447	0.914352	-2.69099	-3.09778	0.01385
AT4G02360	-	Chr4:1041141-1041733	37.4193	5.68699	-2.71805	-6.25881	0.0003
AT3G04960	-	Chr3:1373687-1375892	1.10088	0.167194	-2.71906	-1.67799	0.0054
AT3G23880	-	Chr3:8621985-8623162	5.23726	0.782085	-2.74342	-2.99284	0.00365
AT1G24270	-	Chr1:8608057-8608763	4.22897	0.629796	-2.74735	-3.32815	0.03045
AT3G28750	-	Chr3:10791590-10792844	4.90074	0.709044	-2.78905	-3.16221	0.0026
AT5G45880	-	Chr5:18609663-18611166	2.88412	0.416553	-2.79156	-2.66906	0.0377
AT4G06477	-	Chr4:3060974-3065294	131.542	18.7256	-2.81244	-4.24202	5e-05
AT1G64110	-	Chr1:23796718-23801725	7.15634	0.974339	-2.87673	-3.75247	5e-05
AT5G12940	-	Chr5:4087711-4089004	1.57545	0.212961	-2.8871	-2.62879	0.04575
AT2G47030	VGDH1	Chr2:19324232-19326397	1.62983	0.216475	-2.91245	-2.58396	0.0094
AT1G28290	AGP31	Chr1:9889124-9890993	7.80409	1.01195	-2.9471	-3.27895	0.00215
AT5G07430	PME50	Chr5:2352438-2354202	1.50825	0.194072	-2.95821	-2.63907	0.03805
AT3G07850	-	Chr3:2505546-2507528	1.07531	0.132849	-3.01689	-2.234	0.04205
AT3G56275	-	Chr3:20872830-20873472	29.3915	3.589	-3.03374	-4.98176	0.0002
AT4G13560	UNE15	Chr4:7879560-7880383	7.15043	0.846011	-3.07928	-4.38109	0.01985
AT2G34430	LHB1B1	Chr2:14524755-14525763	550.688	60.6531	-3.18258	-5.72434	5e-05
AT2G16367	-	Chr2:7079795-7080248	348.261	38.0324	-3.19487	-19.579	5e-05
AT2G44578	-	Chr2:18400645-18401326	4.54271	0.469513	-3.27432	-3.10234	0.021
AT1G14250	APY5	Chr1:4868451-4871488	40.3823	4.11058	-3.29631	-5.208	5e-05
AT2G47770	ATTSPO	Chr2:19568463-19569507	57.4533	5.79602	-3.30926	-5.34666	5e-05
AT3G55485	-	Chr3:20571433-20571938	6.65581	0.655371	-3.34423	-3.3536	0.02005
AT2G44240	-	Chr2:18289823-18292345	4.15097	0.352213	-3.55893	-3.26978	0.0047
AT3G53980	-	Chr3:19987578-19988269	17.17	1.44615	-3.5696	-3.26543	0.0016
AT2G06002	-	Chr2:2330775-2331479	41.5993	3.45107	-3.59144	-8.19683	0.0001
AT1G58270	ZW9	Chr1:21612115-21614117	51.2228	3.72302	-3.78224	-5.57919	5e-05
AT3G02480	-	Chr3:512311-513027	95.2661	6.90571	-3.7861	-7.42487	5e-05
AT5G04530	KCS19	Chr5:1291821-1293688	6.5659	0.423414	-3.95485	-3.9797	0.00085
AT5G66400	RAB18	Chr5:26518276-26519242	232.727	14.8997	-3.96528	-6.49669	5e-05
AT5G52300	RD29B	Chr5:21237055-21239529	20.8194	1.27756	-4.02646	-5.27304	5e-05
AT2G01422	-	Chr2:183939-184734	5.12761	0.270878	-4.24257	-1.82161	0.04465
AT5G05960	-	Chr5:1790230-1792634	119.524	5.53974	-4.43133	-7.48777	5e-05
AT2G41580	-	Chr2:17339803-17343088	1.87103	0.0744158	-4.65208	-3.72039	0.0157
AT3G17520	-	Chr3:5999288-6000370	42.2139	1.51866	-4.79685	-5.86596	5e-05
AT4G09600	GASA3	Chr4:6072803-6073612	14.0293	0.390453	-5.16715	-5.28053	0.0498
AT4G17030	ATEXLB1	Chr4:9581585-9583290	99.1853	2.21331	-5.48585	-6.98956	5e-05
