# Supplementary material for: POWERDRESS interacts with HISTONE DEACETYLASE 9 to promote aging in Arabidopsis
Source: eLife. 2016 Nov 22;5:e17214. doi: 10.7554/eLife.17214 (PMC5119886; doi:10.7554/eLife.17214)
Supplement: Figure 5—source data 2. — DOI: http://dx.doi.org/10.7554/eLife.17214.015 [file elife-17214-fig5-data2.xlsx]

## Sheet: Upregulated
Figure5-source data 2. Differentially expressed genes in pwr
Upregulated genes in pwr, p<0.05
Gene_ID	Gene	Locus	WT	pwr	log2(fold_change)	test_stat	p_value
AT1G59530	ATBZIP4	Chr1:21868261-21868708	0	2.85954	/	/	5e-05
AT1G62225	-	Chr1:22989549-22990341	0	1.48176	/	/	5e-05
AT4G11070	WRKY41	Chr4:6759302-6760794	0	1.47059	/	/	5e-05
AT5G14070	ROXY2	Chr5:4541835-4542514	0	2.02752	/	/	5e-05
AT1G15385	-	Chr1:5292755-5293265	0	1.91567	/	/	0.00015
AT5G43185	-	Chr5:17338461-17338861	0	1.76407	/	/	0.0019
AT4G19395	MIR168A	Chr4:10578651-10578755	0	90.8127	/	/	0.01465
AT4G23271	-	Chr4:12173943-12174045	0	66.5843	/	/	0.04585
AT3G28899	-	Chr3:10902326-10902515	12.2147	320.912	4.71549	38.1351	0.02285
AT5G35935	-	Chr5:14083387-14089891	0.115385	2.33129	4.3366	5.66932	0.0004
AT3G21030	-	Chr3:7370167-7371403	0.290737	5.78525	4.3146	3.89902	0.00265
AT3G60170	-	Chr3:22232022-22237075	0.0390842	0.717055	4.19743	3.95735	0.03295
AT3G57510	ADPG1	Chr3:21283337-21285941	0.237965	3.55475	3.90093	3.30314	0.01205
AT1G33760	ERF022	Chr1:12237877-12238598	0.319559	4.74569	3.89246	3.38108	0.03915
AT5G61160	AACT1	Chr5:24608723-24610304	0.126782	1.86535	3.87902	2.85089	0.02925
AT1G03710	-	Chr1:923425-924726	0.716896	9.64293	3.74964	4.0903	0.0014
AT1G30760	-	Chr1:10918277-10920677	0.1117	1.3387	3.58312	2.1625	0.01185
AT1G19250	FMO1	Chr1:6650528-6653078	0.220602	2.60521	3.56188	3.16773	0.0058
AT4G22950	AGL19	Chr4:12023914-12027421	1.87008	20.3367	3.44292	4.97976	0.00015
AT1G66210	-	Chr1:24665628-24668783	0.111329	1.13428	3.34888	2.64271	0.02115
AT5G40990	GLIP1	Chr5:16418919-16420400	0.321647	3.26912	3.34535	2.99055	0.00765
AT1G12940	ATNRT2.5	Chr1:4416404-4418590	0.219409	2.16573	3.30316	2.49567	0.00505
AT1G21326	-	Chr1:7469001-7469721	0.470602	4.63849	3.30108	3.73549	0.02925
AT1G65480	FT	Chr1:24331427-24333934	8.59576	80.2986	3.22368	6.20319	5e-05
AT3G17980	-	Chr3:6152120-6153434	0.24767	2.30119	3.21589	2.80442	0.02945
AT4G36490	ATSFH12	Chr4:17221995-17225016	0.118917	1.09687	3.20536	2.42216	0.02945
AT2G43120	-	Chr2:17927263-17928984	4.18516	36.9201	3.14105	5.30429	5e-05
AT2G37430	ZAT11	Chr2:15706356-15707224	0.360557	3.06098	3.08569	3.20205	0.0332
AT5G27345	-	Chr5:9641504-9643917	0.128726	1.0437	3.01932	2.04411	0.006
AT1G35490	-	Chr1:13061637-13063450	0.391359	3.16753	3.01679	3.04973	0.0107
AT3G01700	AGP11	Chr3:258878-259631	0.782063	6.2649	3.00194	4.21546	0.01505
AT3G28830	-	Chr3:10831167-10833284	0.535442	4.24836	2.9881	3.83248	0.0012
AT3G21040	-	Chr3:7372759-7374364	0.419329	3.28302	2.96887	2.79253	0.00145
AT1G14420	AT59	Chr1:4931565-4933515	0.319287	2.48862	2.96242	2.72529	0.01405
AT5G57220	CYP81F2	Chr5:23187839-23189857	1.31636	9.9118	2.9126	3.96355	0.00025
AT5G15110	-	Chr5:4895749-4897682	0.264441	1.90508	2.84883	2.56858	0.01545
AT1G72920	-	Chr1:27437927-27439091	3.13824	22.5794	2.84698	4.66903	0.0001
AT2G04460	-	Chr2:1547537-1548999	10.0449	69.8157	2.79708	6.2035	5e-05
AT3G08770	LTP6	Chr3:2664129-2664834	1.40672	9.43867	2.74625	1.70813	0.0075
AT2G26450	PME13	Chr2:11251119-11253612	0.253997	1.70412	2.74615	2.46474	0.0183
AT5G61720	-	Chr5:24801553-24803169	0.246263	1.64613	2.74081	2.40034	0.029
AT2G26850	-	Chr2:11449268-11451239	0.336092	2.19471	2.7071	2.47908	0.02055
AT5G23270	STP11	Chr5:7838905-7841026	0.192951	1.2562	2.70276	2.26828	0.0236
AT4G17490	ATERF6	Chr4:9752823-9753867	3.24573	21.123	2.7022	4.11435	5e-05
AT3G28790	-	Chr3:10813330-10815699	0.195795	1.26127	2.68746	2.40079	0.0207
AT3G23550	LAL5	Chr3:8448272-8450697	1.03631	6.56143	2.66255	3.7244	0.00045
AT1G65484	-	Chr1:24347749-24348609	0.725457	4.51165	2.63669	1.76881	0.04135
AT1G24520	BCP1	Chr1:8688628-8689268	1.73651	10.6173	2.61215	3.6071	0.0079
AT4G27590	-	Chr4:13771184-13772594	0.5025	3.06522	2.6088	2.63713	0.02485
AT3G13390	sks11	Chr3:4351044-4353393	0.335236	2.03191	2.59959	2.65729	0.0096
AT5G07430	PME50	Chr5:2352438-2354202	1.53926	9.30189	2.59528	3.80885	0.00085
AT5G60610	-	Chr5:24363590-24365528	0.430417	2.55069	2.56708	2.77064	0.0107
AT4G12500	-	Chr4:7414149-7414927	9.7195	57.3921	2.5619	8.07672	5e-05
AT2G33100	ATCSLD1	Chr2:14036318-14040044	0.158945	0.935811	2.55769	2.33223	0.01015
AT3G13130	-	Chr3:4222913-4223752	0.305744	1.78485	2.54541	1.88609	0.03205
AT1G53490	-	Chr1:19963046-19969757	2.8632	16.558	2.53183	1.9808	0.044
AT3G43860	AtGH9A4	Chr3:15706993-15709789	0.40594	2.32306	2.51669	2.67618	0.01065
AT2G47050	-	Chr2:19331684-19332646	1.39348	7.93183	2.50896	3.44634	0.0051
AT4G36880	CP1	Chr4:17374457-17376225	0.179274	1.01279	2.4981	2.00261	0.04235
AT3G14040	-	Chr3:4648347-4650319	0.54721	3.08451	2.49487	2.77325	0.00765
AT1G01980	-	Chr1:340171-341999	0.395599	2.20319	2.47748	2.764	0.006
AT1G67980	CCOAMT	Chr1:25487713-25489231	0.961319	5.29972	2.46283	2.61478	0.00615
AT3G60140	DIN2	Chr3:22216671-22220824	5.90528	32.4759	2.45929	3.97199	5e-05
AT2G44460	BGLU28	Chr2:18346438-18349966	0.919726	5.02042	2.44853	3.04291	0.0005
AT5G49330	MYB111	Chr5:19998951-20001378	0.368509	2.01071	2.44793	1.8715	0.00615
AT4G35010	BGAL11	Chr4:16667929-16672092	0.805987	4.38477	2.44367	3.16803	0.00055
AT3G09530	ATEXO70H3	Chr3:2926301-2928215	0.281961	1.53215	2.44199	2.62811	0.0171
AT5G48140	-	Chr5:19518769-19520528	0.542376	2.9445	2.44066	2.56632	0.01285
AT5G47000	PER65	Chr5:19068943-19070333	0.858585	4.57023	2.41223	3.32804	0.0047
AT4G31970	CYP82C2	Chr4:15462407-15464358	0.532404	2.81578	2.40294	2.6032	0.011
AT4G02250	-	Chr4:983969-984523	2.2725	11.9713	2.39722	4.30355	0.01855
AT1G58122	CPuORF45	Chr1:21520400-21522457	0.359188	1.87954	2.38757	2.33878	0.00675
AT1G05580	ATCHX23	Chr1:1665432-1668904	0.403221	2.10185	2.38201	2.31741	0.00545
AT5G44990	-	Chr5:18163131-18164768	0.244263	1.2387	2.34231	1.21224	0.03265
AT3G01270	-	Chr3:82684-84897	1.83128	9.2774	2.34087	3.40787	0.0004
AT5G18840	-	Chr5:6282880-6286707	0.367868	1.8578	2.33634	2.28616	0.00735
AT3G13400	sks13	Chr3:4355137-4357428	2.67515	13.4961	2.33485	3.73528	0.00035
AT1G66700	PXMT1	Chr1:24873290-24874758	0.552547	2.78747	2.33479	2.17223	0.00795
AT3G20865	AGP40	Chr3:7308503-7308962	1.63697	8.25097	2.33353	3.7247	0.02415
AT2G23900	-	Chr2:10174514-10176626	0.413777	2.08305	2.33177	2.24199	0.0248
AT5G56510	APUM12	Chr5:22881720-22883842	0.518107	2.60134	2.32793	2.50741	0.0049
AT5G05300	-	Chr5:1570101-1570410	4.85641	23.9626	2.30282	6.88106	0.0181
AT1G61563	RALFL8	Chr1:22714920-22715448	2.69622	13.1731	2.28858	3.49352	0.01125
AT3G54800	-	Chr3:20286083-20290077	0.303111	1.47617	2.28394	2.28878	0.0072
AT4G01420	CBL5	Chr4:580037-581518	2.37009	11.489	2.27723	3.48766	0.0031
AT5G41790	CIP1	Chr5:16727529-16732847	10.2057	49.3001	2.27221	3.37093	5e-05
AT4G38880	ATASE3	Chr4:18134115-18135714	0.631245	3.04915	2.27213	2.83005	0.0063
AT5G06720	ATPA2	Chr5:2077419-2079005	9.11964	43.8777	2.26644	5.60636	5e-05
AT5G27870	PME28	Chr5:9878990-9881806	0.219798	1.05698	2.2657	2.15818	0.0185
AT5G06730	PER54	Chr5:2079954-2081684	0.331581	1.58187	2.2542	2.38268	0.0279
AT5G47230	ERF5	Chr5:19179938-19181129	4.88381	23.2142	2.24893	4.1269	5e-05
AT3G28980	-	Chr3:10993189-10995002	0.337251	1.58598	2.23348	2.05391	0.01805
AT5G39880	-	Chr5:15970886-15972237	1.52042	7.10879	2.22513	3.14103	0.00315
AT3G07820	-	Chr3:2496439-2498095	2.40233	11.1294	2.21187	3.25555	0.00085
AT1G35910	TPPD	Chr1:13363002-13365060	0.57684	2.66608	2.20848	2.42377	0.00945
AT1G15520	PDR12	Chr1:5331857-5338326	1.83542	8.45427	2.20357	3.72926	5e-05
AT2G26560	PLP2	Chr2:11293768-11295806	11.7265	53.3533	2.1858	4.96778	5e-05
AT4G38780	-	Chr4:18101295-18111029	0.505226	2.29646	2.18441	3.09825	0.0001
AT4G39610	-	Chr4:18393569-18394745	0.439928	1.99261	2.17932	2.20919	0.02495
AT5G62165	AGL42	Chr5:24964699-24968520	4.31316	19.5079	2.17724	2.51182	0.00035
AT3G62230	-	Chr3:23031530-23033128	0.602513	2.71598	2.17241	2.40229	0.0114
AT2G29090	CYP707A2	Chr2:12494850-12499723	3.15231	14.1864	2.17002	3.5234	5e-05
AT1G02790	PGA4	Chr1:610390-612324	3.12876	14.0342	2.16528	3.58463	5e-05
AT3G26830	PAD3	Chr3:9887947-9889705	4.29377	19.2592	2.16523	3.32942	5e-05
AT5G45340	CYP707A3	Chr5:18368641-18370991	2.79969	12.4197	2.14929	2.83606	0.00025
AT3G01230	-	Chr3:76654-77411	0.903138	4.00223	2.14779	2.31717	0.04125
AT5G07410	PME48	Chr5:2345757-2347497	0.858988	3.78694	2.14032	2.61912	0.00825
AT4G23810	WRKY53	Chr4:12390166-12393982	8.9038	39.0069	2.13123	3.45257	5e-05
AT4G24570	DIC2	Chr4:12686458-12687650	12.6869	55.4683	2.12832	4.06265	5e-05
AT2G14610	PR1	Chr2:6241703-6242463	9.94944	43.491	2.12803	3.55258	5e-05
AT5G12960	-	Chr5:4097700-4101668	0.491239	2.14563	2.12691	2.49385	0.0072
AT1G56660	-	Chr1:21237887-21240558	5.5429	24.1984	2.1262	3.24328	5e-05
AT1G27020	-	Chr1:9378558-9380692	29.713	129.08	2.1191	4.27597	5e-05
AT5G54490	PBP1	Chr5:22121403-22121931	8.57961	37.0757	2.11149	4.8857	0.00085
AT1G17030	-	Chr1:5822367-5824455	0.60293	2.59136	2.10365	2.15156	0.0091
AT3G46090	ZAT7	Chr3:16926215-16926850	5.118	21.9549	2.10089	3.34897	0.0005
AT1G26380	-	Chr1:9126736-9128528	1.93993	8.30709	2.09834	3.02929	0.0002
AT5G40450	-	Chr5:16184649-16195651	3.75688	16.0467	2.09468	3.29176	5e-05
AT3G23930	-	Chr3:8646891-8647908	0.294329	1.25151	2.08818	1.15842	0.0339
AT1G05675	UGT74E1	Chr1:1701115-1702749	0.536341	2.25679	2.07305	2.02859	0.0201
AT5G40790	-	Chr5:16330114-16331026	0.900486	3.78824	2.07275	2.03061	0.00925
AT4G36570	ATRL3	Chr4:17254659-17255716	10.7483	45.114	2.06947	6.23789	0.00265
AT2G25735	-	Chr2:10975059-10975759	5.81632	24.2516	2.0599	4.2998	0.0006
AT1G50750	-	Chr1:18809183-18812290	0.247708	1.03209	2.05885	1.98296	0.01785
AT5G50030	-	Chr5:20354588-20355627	2.43622	10.1493	2.05866	3.01077	0.01095
AT3G05610	PME21	Chr3:1625671-1628173	0.828389	3.45061	2.05847	2.59383	0.00545
AT5G27230	-	Chr5:9584091-9588049	0.300899	1.24476	2.04852	2.09955	0.00675
AT5G45880	-	Chr5:18609663-18611166	2.94427	12.1433	2.04418	3.56857	0.0028
AT1G03020	GRXS1	Chr1:698206-698515	29.1948	119.595	2.03437	8.56014	0.0007
AT5G24105	AGP41	Chr5:8151923-8152867	1.66097	6.79635	2.03273	2.75915	0.0207
AT4G24640	APPB1	Chr4:12717787-12719017	1.23057	5.03072	2.03144	3.15721	0.0161
AT4G13000	-	Chr4:7598092-7599257	0.978839	3.98786	2.02647	2.58877	0.00925
AT1G02920	ATGSTF7	Chr1:658656-659771	46.7858	190.235	2.02364	5.94791	5e-05
AT1G55560	sks14	Chr1:20754320-20756656	1.14862	4.66134	2.02084	2.61232	0.0043
AT5G43660	-	Chr5:17536336-17538595	0.269892	1.09423	2.01946	1.54261	0.04065
AT1G35210	-	Chr1:12896651-12897402	4.91933	19.9401	2.01914	3.52481	0.00045
AT2G47040	VGD1	Chr2:19327895-19330197	2.98723	12.0728	2.01488	3.34044	0.0001
AT4G18596	F28J12.250	Chr4:10239016-10239851	1.27409	5.13553	2.01105	2.53481	0.0279
AT2G31500	CPK24	Chr2:13413763-13416536	0.328703	1.32438	2.01046	1.91187	0.01305
AT4G35350	XCP1	Chr4:16810481-16812009	0.786644	3.16291	2.00747	2.39696	0.0116
AT3G62170	VGDH2	Chr3:23016222-23018509	0.620008	2.4626	1.98982	2.25605	0.00885
AT3G57690	AGP23	Chr3:21384203-21384572	7.92236	31.4012	1.98682	5.12193	0.0103
AT5G51190	ERF105	Chr5:20800583-20801416	8.43577	33.2761	1.9799	3.79548	0.0001
AT3G61920	-	Chr3:22932495-22933362	1.16817	4.60019	1.97745	2.44529	0.0143
AT3G17050	-	Chr3:5814747-5816592	1.19049	4.68714	1.97716	1.69862	0.00015
AT3G28570	-	Chr3:10710533-10711889	0.686814	2.70008	1.97501	1.88904	0.00805
AT5G65600	LECRK92	Chr5:26216125-26218153	0.647174	2.54307	1.97435	2.22483	0.00645
AT5G56370	-	Chr5:22835981-22837941	2.24254	8.79164	1.971	2.74508	0.0005
AT1G69880	ATH8	Chr1:26321478-26322993	0.727102	2.84617	1.96879	1.88994	0.0437
AT1G61860	-	Chr1:22862856-22864619	0.470578	1.84069	1.96774	2.02606	0.03005
AT3G01420	ALPHA-DOX1	Chr3:159465-162837	4.5879	17.8764	1.96215	3.1278	0.0002
AT2G33460	RIC1	Chr2:14174589-14175838	0.67121	2.61469	1.9618	2.32285	0.0453
AT4G03290	CML6	Chr4:1442633-1443499	0.959072	3.72183	1.9563	2.09126	0.0259
AT3G16150	-	Chr3:5471734-5473276	0.454478	1.76223	1.95512	1.81379	0.0278
AT4G06746	RAP2.9	Chr4:4073961-4074545	1.2083	4.68373	1.95467	1.94452	0.01995
AT4G18250	-	Chr4:10087342-10091963	0.636541	2.45587	1.94791	2.41585	0.0045
AT2G33350	-	Chr2:14133928-14137154	0.344388	1.32646	1.94547	1.73006	0.0283
AT2G07040	ATPRK2A	Chr2:2916537-2918942	0.350919	1.34492	1.93831	1.83692	0.0204
AT1G61580	RPL3B	Chr1:22720691-22723152	14.0217	53.6336	1.93548	3.54571	5e-05
AT4G36820	-	Chr4:17346804-17347994	1.86214	7.11171	1.93324	2.82171	0.00465
AT4G14690	ELIP2	Chr4:8418282-8419263	1.7346	6.61055	1.93016	2.68367	0.01485
AT2G04070	DTXL2	Chr2:1353754-1355790	2.34023	8.89557	1.92644	3.58277	0.00095
AT1G51890	-	Chr1:19274657-19278528	1.70493	6.478	1.92584	2.73254	0.0001
AT5G20960	AAO1	Chr5:7116737-7122774	2.24885	8.51456	1.92074	3.24524	5e-05
AT5G47850	CCR4	Chr5:19378700-19381082	0.425119	1.6041	1.91582	2.12453	0.0134
AT3G50800	-	Chr3:18882303-18882999	0.67625	2.54574	1.91246	1.85833	0.04665
AT5G12000	-	Chr5:3873905-3876914	0.293563	1.10284	1.90949	1.83245	0.0296
AT3G62710	-	Chr3:23197657-23200635	0.653811	2.45366	1.90799	2.19129	0.01055
AT2G45135	-	Chr2:18608823-18610574	1.28834	4.8148	1.90196	1.51907	0.02275
AT1G80130	-	Chr1:30140960-30142646	31.9893	119.1	1.89652	3.2453	5e-05
AT3G55060	-	Chr3:20402983-20407046	0.293528	1.09074	1.89374	1.88616	0.01145
AT1G28270	RALFL4	Chr1:9883037-9883870	0.807018	2.99002	1.88948	2.29004	0.04855
AT3G14900	-	Chr3:5013290-5015292	1.14541	4.20422	1.87598	1.94423	0.0012
AT1G61566	RALFL9	Chr1:22717059-22717610	3.4059	12.4657	1.87186	2.96977	0.01425
AT1G21110	-	Chr1:7389980-7391553	1.15124	4.16129	1.85384	2.15158	0.01445
AT1G10155	ATPP2-A10	Chr1:3327636-3328448	1.93986	6.99761	1.85091	2.57279	0.02295
AT3G48340	CEP2	Chr3:17897738-17899208	0.529208	1.90445	1.84747	1.73682	0.04025
AT3G02810	-	Chr3:608459-610985	0.31985	1.15078	1.84714	1.70278	0.0433
AT3G49540	-	Chr3:18365677-18366565	2.10075	7.55415	1.84636	2.53585	0.01165
AT3G54150	-	Chr3:20050643-20052815	1.41007	5.06069	1.84357	2.26635	0.00655
AT1G70920	ATHB18	Chr1:26735955-26738665	0.867496	3.09777	1.8363	2.23432	0.02955
AT2G40390	-	Chr2:16867292-16869089	6.1124	21.7621	1.83201	4.13485	5e-05
AT1G79280	NUA	Chr1:29819141-29833016	4.05623	14.3568	1.82352	3.51897	5e-05
AT1G60740	PRXIID	Chr1:22361073-22361952	2.20185	7.77882	1.82084	2.49692	0.02725
AT2G04038	AtbZIP48	Chr2:1331918-1332419	2.68703	9.49138	1.82061	3.0418	0.0233
AT3G20580	COBL10	Chr3:7187855-7190562	0.422724	1.49291	1.82034	1.90874	0.0229
AT1G43790	TED6	Chr1:16575894-16576417	2.95216	10.3159	1.80502	2.90892	0.02225
AT5G02780	GSTL1	Chr5:630875-632683	1.25484	4.3696	1.79999	1.71845	0.0302
AT3G01240	-	Chr3:78375-79037	3.16981	11.0368	1.79986	2.84653	0.0143
AT4G02400	-	Chr4:1054198-1059671	3.37689	11.7344	1.79698	2.18226	0.00185
AT4G25990	CIL	Chr4:13191689-13193543	1.97689	6.83454	1.78961	2.42091	0.00235
AT5G54095	-	Chr5:21952732-21953507	1.58791	5.48931	1.7895	2.36083	0.0308
AT3G07850	-	Chr3:2505546-2507528	1.09766	3.78762	1.78687	2.45662	0.00765
AT3G17690	ATCNGC19	Chr3:6045001-6048488	0.377036	1.29936	1.78502	1.93156	0.01955
AT2G05910	-	Chr2:2258292-2259391	2.75778	9.47985	1.78136	2.47847	0.00525
AT5G28630	-	Chr5:10636630-10637249	0.586515	2.00877	1.77607	1.05021	0.04085
AT1G55490	CPN60B	Chr1:20715562-20719196	65.758	224.554	1.77183	2.68037	0.0004
AT5G66540	-	Chr5:26556332-26559427	2.47004	8.42158	1.76956	2.2341	0.0004
AT2G35930	PUB23	Chr2:15082854-15084473	4.24657	14.4003	1.76173	3.0254	0.00055
AT3G28510	-	Chr3:10685523-10687364	1.18088	3.98961	1.75638	1.27402	0.00235
AT1G35115	-	Chr1:12842157-12845455	3.79198	12.7861	1.75355	2.99358	5e-05
AT2G24600	-	Chr2:10452115-10454524	6.75259	22.7621	1.75312	2.96027	5e-05
AT4G22390	-	Chr4:11813424-11815133	1.45547	4.89467	1.74973	2.43991	0.0075
AT2G33775	RALFL19	Chr2:14288424-14289225	0.952424	3.19532	1.74628	2.23596	0.0492
AT1G19750	-	Chr1:6826996-6830063	0.474877	1.59126	1.74454	1.65824	0.03585
AT1G21310	ATEXT3	Chr1:7453235-7455009	16.1093	53.9543	1.74384	6.17163	5e-05
AT4G28080	-	Chr4:13945891-13957840	18.3672	61.4483	1.74224	2.78682	5e-05
AT2G30540	GRXS9	Chr2:13011104-13011784	6.78067	22.647	1.73982	3.37563	0.0015
AT4G17090	CT-BMY	Chr4:9604501-9607334	159.342	531.34	1.73751	2.25527	0.00245
AT3G28580	-	Chr3:10715622-10717329	1.24773	4.15537	1.73567	1.6418	0.00325
AT1G55570	sks12	Chr1:20757766-20760076	0.47892	1.58818	1.72952	1.8791	0.0356
AT4G25630	FIB2	Chr4:13074132-13076429	8.01259	26.404	1.72042	3.41852	0.0001
AT1G67105	-	Chr1:25057478-25058264	5.98665	19.7056	1.71879	3.8518	0.00225
AT1G30935	-	Chr1:11017435-11018990	0.45005	1.47875	1.71622	1.65881	0.035
AT1G15125	-	Chr1:5204624-5205912	14.0838	46.2518	1.71547	2.90084	5e-05
AT1G13790	-	Chr1:4727437-4730425	0.326812	1.07218	1.71402	1.51199	0.02295
AT3G57660	NRPA1	Chr3:21353745-21362814	2.90242	9.42481	1.69921	2.72174	5e-05
AT4G10380	NIP5	Chr4:6431235-6434822	11.9545	38.6038	1.69119	3.50443	5e-05
AT1G02360	-	Chr1:471989-473160	0.851706	2.7428	1.68722	2.14102	0.04585
AT5G64870	FLOT3	Chr5:25929537-25931384	3.81338	12.2723	1.68626	2.78654	0.0004
AT3G50060	MYB77	Chr3:18557969-18559106	3.95742	12.7111	1.68346	2.4951	0.00125
AT1G62400	HT1	Chr1:23090242-23091589	0.895589	2.87311	1.68171	1.98609	0.03095
AT4G28530	anac074	Chr4:14090488-14094776	0.52116	1.65746	1.66917	1.48266	0.043
AT4G01985	-	Chr4:866235-868126	3.37775	10.7222	1.66647	2.35752	0.00175
AT5G25250	FLOT1	Chr5:8749726-8751636	5.76466	18.2983	1.6664	2.59763	5e-05
AT4G26260	MIOX4	Chr4:13297697-13300387	0.952531	3.01443	1.66204	1.96625	0.02115
AT5G61660	-	Chr5:24779214-24779930	40.9514	129.256	1.65824	2.70325	0.0001
AT5G56050	-	Chr5:22700961-22702116	1.69775	5.34832	1.65546	2.53682	0.0194
AT1G23530	-	Chr1:8345594-8346651	1.50568	4.70738	1.64451	1.90613	0.013
AT1G02520	PGP11	Chr1:523650-528745	0.649866	2.03054	1.64365	2.10231	0.00485
AT5G05420	FKBP15-3	Chr5:1604039-1604823	4.71518	14.7022	1.64065	2.69455	0.01595
AT1G03850	GRXS13	Chr1:976096-977761	4.73489	14.5841	1.623	2.19146	0.00645
AT5G14380	AGP6	Chr5:4635796-4636676	2.52488	7.77448	1.62253	3.25218	0.02015
AT1G05575	-	Chr1:1661690-1662187	16.2036	49.7813	1.61929	4.88432	0.00415
AT5G51920	-	Chr5:21097105-21098959	1.18598	3.64105	1.61828	2.35292	0.0119
AT4G02710	-	Chr4:1188982-1197630	3.01781	9.25971	1.61746	2.98708	0.00015
AT3G42658	SADHU3-2	Chr3:14749399-14750294	2.05294	6.26507	1.60964	2.36243	0.02165
AT5G05250	-	Chr5:1557036-1557998	35.8439	109.07	1.60545	1.6448	0.0002
AT4G35180	LHT7	Chr4:16736756-16740465	1.48733	4.51848	1.60311	1.82938	0.0126
AT4G27280	-	Chr4:13663575-13664240	31.3973	95.0598	1.5982	3.9849	0.00015
AT5G08640	FLS1	Chr5:2803956-2805606	1.40188	4.24163	1.59725	1.77798	0.01215
AT3G28750	-	Chr3:10791590-10792844	5.00136	15.08	1.59224	2.78049	0.00255
AT5G08600	-	Chr5:2786186-2790241	1.62585	4.8923	1.58932	2.55797	0.00145
AT2G47030	VGDH1	Chr2:19324232-19326397	1.66322	5.0004	1.58807	2.21079	0.0087
AT2G37130	PER21	Chr2:15597920-15600077	24.3882	73.1974	1.58561	2.81757	0.00035
AT1G30960	ERG	Chr1:11037611-11040033	1.60492	4.79634	1.57943	2.02519	0.00755
AT4G02510	TOC159	Chr4:1104765-1109600	32.1868	96.1279	1.57849	1.68726	0.00055
AT3G26200	CYP71B22	Chr3:9589281-9591179	2.90981	8.68751	1.57802	2.73794	0.00215
AT5G16570	GLN1	Chr5:5421742-5424566	7.10967	21.2213	1.57766	2.77073	0.00075
AT1G72910	-	Chr1:27435613-27437144	16.0527	47.68	1.57057	3.17759	5e-05
AT3G20440	EMB2729	Chr3:7123196-7130477	1.16725	3.46196	1.56848	2.23293	0.0039
AT4G26190	-	Chr4:13262235-13266966	4.18842	12.3987	1.56571	2.35891	5e-05
AT5G14580	PNP2	Chr5:4697239-4703084	1.36824	4.04889	1.56521	2.24153	0.00175
AT5G15840	CO	Chr5:5171181-5172758	1.14911	3.39668	1.56362	2.07222	0.01575
AT5G23370	-	Chr5:7863330-7864271	1.67374	4.93714	1.5606	2.45272	0.03205
AT1G20180	-	Chr1:6996209-6997943	1.14622	3.36716	1.55465	1.44239	0.04905
AT2G32240	-	Chr2:13682556-13691155	12.3541	36.2168	1.55166	2.73706	0.0003
AT4G17670	-	Chr4:9833660-9834727	14.1425	41.4525	1.55143	3.29834	0.00015
AT3G44690	-	Chr3:16230684-16234215	1.00196	2.93559	1.55082	1.9757	0.00215
AT5G44380	-	Chr5:17878721-17881440	1.34939	3.94481	1.54764	2.19658	0.01325
AT3G44750	HD2A	Chr3:16297978-16299847	15.3686	44.8814	1.54613	2.97142	0.0002
AT2G28500	LBD11	Chr2:12186568-12188142	5.36537	15.624	1.54201	3.16936	0.008
AT3G05130	-	Chr3:1433474-1435379	0.719187	2.08877	1.53821	1.27663	0.0109
AT1G35112	SADHU2-1	Chr1:12833397-12841118	1.93129	5.59839	1.53544	1.76967	0.02235
AT5G62410	SMC2	Chr5:25056261-25062625	0.557724	1.60778	1.52744	1.56193	0.0067
AT5G08610	RH26	Chr5:2790294-2794215	12.0625	34.723	1.52537	2.30423	0.00065
AT3G48500	PDE312	Chr3:17962162-17965613	7.58059	21.7945	1.52358	2.87791	0.00015
AT5G50800	SWEET13	Chr5:20665076-20667304	11.6005	33.3501	1.5235	3.37203	0.0008
AT3G26110	-	Chr3:9541482-9542114	2.36756	6.80072	1.52228	2.41348	0.04945
AT5G66640	DAR3	Chr5:26599383-26601949	1.18927	3.41346	1.52116	1.84947	0.01365
AT4G21940	CPK15	Chr4:11640801-11643762	2.09278	5.99149	1.5175	2.35618	0.00295
AT2G18193	-	Chr2:7917504-7919277	3.19573	9.08755	1.50775	2.19729	0.0016
AT5G58390	PER67	Chr5:23599566-23601325	1.22424	3.47727	1.50607	2.00803	0.0414
AT5G23360	-	Chr5:7861739-7862697	2.35889	6.67741	1.50118	2.41287	0.02145
AT3G01160	-	Chr3:54540-57462	2.82454	7.9497	1.49288	2.06961	0.0008
AT3G57150	NAP57	Chr3:21153972-21156009	15.2472	42.8473	1.49066	2.29275	0.0003
AT1G32100	ATPRR1	Chr1:11546337-11547994	2.23582	6.26282	1.48601	2.01921	0.0222
AT2G19190	FRK1	Chr2:8326048-8329944	0.886936	2.47764	1.48206	2.10954	0.01695
AT5G27420	CNI1	Chr5:9684071-9685561	10.4693	29.2172	1.48065	2.54793	0.0008
AT5G55660	-	Chr5:22538612-22543474	4.83216	13.4814	1.48023	2.06769	0.00015
AT1G68360	-	Chr1:25621677-25622412	2.44424	6.78647	1.47327	1.85735	0.02285
AT3G15356	-	Chr3:5174401-5175469	9.21265	25.5164	1.46973	3.85592	0.00165
AT1G79150	-	Chr1:29772587-29777989	2.02835	5.6105	1.46782	2.26512	0.0023
AT4G16540	-	Chr4:9316022-9317153	2.79637	7.72652	1.46626	2.54969	0.047
AT3G17170	RFC3	Chr3:5852151-5854906	11.2893	31.1157	1.46269	2.30088	0.00485
AT3G07050	-	Chr3:2229589-2232361	7.15939	19.6909	1.45962	2.25489	0.0004
AT1G06720	-	Chr1:2060443-2067323	3.46159	9.51847	1.4593	2.29943	0.0006
AT5G42610	-	Chr5:17062479-17064047	1.63117	4.4765	1.45646	1.9583	0.0296
AT2G30770	CYP71A13	Chr2:13109793-13112011	5.42111	14.8603	1.4548	2.35834	0.0008
AT3G10530	-	Chr3:3285891-3288880	4.04942	11.0817	1.45239	2.36065	0.00095
AT4G26950	-	Chr4:13533476-13534359	10.2794	27.9764	1.44446	2.43917	0.00235
AT1G61930	-	Chr1:22893100-22893976	2.43591	6.61679	1.44167	1.69373	0.0133
AT1G72940	-	Chr1:27442237-27443856	11.5881	31.477	1.44166	2.7769	0.00035
AT1G71400	AtRLP12	Chr1:26909834-26912597	0.587859	1.59538	1.44035	2.00603	0.0344
AT1G67120	-	Chr1:25069561-25095526	1.32056	3.58102	1.43922	2.41152	0.0002
AT3G62960	GRXC14	Chr3:23268709-23269324	10.8304	29.3286	1.43722	3.85781	0.00665
AT4G29060	emb2726	Chr4:14317255-14321567	45.4405	122.987	1.43646	2.23471	0.0016
AT4G27260	GH3.5	Chr4:13653608-13656204	5.60612	15.1325	1.43257	2.53589	0.00165
AT1G16530	LBD3	Chr1:5651369-5652883	3.52093	9.48304	1.42939	2.36599	0.0351
AT4G04223	-	Chr4:2036510-2037816	17.1465	45.8832	1.42005	2.02183	0.0057
AT3G60970	ATMRP15	Chr3:22557534-22561716	0.899924	2.40693	1.41932	1.9065	0.0103
AT3G04420	anac048	Chr3:1172745-1174467	3.61238	9.65435	1.41823	2.09585	0.00505
AT5G41740	-	Chr5:16688625-16693119	9.35553	24.9907	1.4175	2.67746	0.0001
AT5G64810	WRKY51	Chr5:25908412-25909803	2.55793	6.82923	1.41675	1.49107	0.0275
AT4G27654	-	Chr4:13811644-13812126	12.7992	34.1709	1.41672	3.66502	0.01875
AT2G17660	-	Chr2:7673281-7673712	26.2282	69.9151	1.41448	3.65582	0.0028
AT4G16630	RH28	Chr4:9361983-9366748	2.53263	6.7343	1.41089	2.19847	0.0015
AT2G39650	-	Chr2:16527791-16529407	6.32426	16.8072	1.41011	2.5967	0.0019
AT4G21903	-	Chr4:11620997-11623797	1.35802	3.60857	1.40992	1.59247	0.0311
AT3G52450	PUB22	Chr3:19440738-19442383	1.48876	3.95051	1.40792	1.97125	0.0238
AT1G19050	ARR7	Chr1:6577832-6579178	8.67607	22.9053	1.40057	2.70292	0.0052
AT3G44990	XTR8	Chr3:16446974-16448764	16.2759	42.9293	1.39923	2.90196	0.00235
AT5G37190	CIP4	Chr5:14723143-14726694	2.88513	7.58202	1.39394	2.01665	0.0008
AT4G18280	-	Chr4:10103995-10104733	244.833	643.038	1.39311	2.40752	0.0032
AT2G19670	ATPRMT1A	Chr2:8499085-8501181	1.69914	4.45946	1.39206	1.83527	0.0293
AT3G60160	ATMRP9	Chr3:22223802-22229204	9.09731	23.8398	1.38986	2.65491	0.00025
AT1G20850	XCP2	Chr1:7252173-7253731	3.52171	9.20523	1.38618	2.13732	0.01155
AT2G46400	WRKY46	Chr2:19043413-19044826	9.162	23.9225	1.38463	2.86771	0.0014
AT5G27330	-	Chr5:9632702-9634980	0.424203	1.10718	1.38406	1.10268	0.0422
AT3G26560	-	Chr3:9749903-9753772	8.55065	22.2979	1.3828	2.12994	0.0004
AT2G29480	ATGSTU2	Chr2:12630197-12631321	1.48937	3.88348	1.38265	1.7031	0.0448
AT1G58807	RF45	Chr1:21780184-21784314	0.655705	1.7032	1.37713	1.92827	0.0113
AT1G79680	WAKL10	Chr1:29979972-29982773	1.14176	2.96314	1.37587	1.85317	0.0172
AT5G62370	-	Chr5:25041900-25044849	0.964879	2.50351	1.37553	1.75736	0.01315
AT1G07135	-	Chr1:2189927-2190659	14.4835	37.3553	1.3669	2.3972	0.0023
AT2G02120	PDF2.1	Chr2:538249-539055	6.00344	15.4624	1.3649	2.80348	0.0395
AT4G00930	CIP4.1	Chr4:396557-400734	1.49319	3.84345	1.364	1.83607	0.0037
AT2G18690	-	Chr2:8097419-8098827	18.8871	48.5889	1.36323	2.35939	0.00145
AT3G48650	-	Chr3:18024662-18026149	3.51169	9.0327	1.36299	2.26204	0.00985
AT2G40340	DREB2C	Chr2:16848437-16850487	1.58977	4.07773	1.35894	1.64662	0.0259
AT4G39190	-	Chr4:18251810-18253073	11.0739	28.3137	1.35434	2.62459	0.00085
AT1G26390	-	Chr1:9130016-9131779	11.4258	29.1595	1.35168	2.47184	0.0013
AT1G66180	-	Chr1:24647187-24648813	28.0686	71.5167	1.34932	2.94333	0.0006
AT1G06670	NIH	Chr1:2040432-2047612	3.99688	10.1804	1.34886	2.3057	0.0006
AT3G24880	-	Chr3:9086241-9095537	0.630826	1.60535	1.34757	1.85638	0.00875
AT2G13370	CHR5	Chr2:5544180-5556464	6.76123	17.2059	1.34754	2.25427	0.0005
AT1G28360	ERF12	Chr1:9951847-9952740	2.88203	7.32386	1.34552	2.6861	0.04605
AT1G78650	POLD3	Chr1:29582928-29585641	2.292	5.81983	1.34437	1.80957	0.00775
AT1G80810	-	Chr1:30365286-30368898	1.35966	3.45176	1.34409	1.99867	0.01165
AT4G15890	-	Chr4:9017452-9022982	0.327873	0.83211	1.34363	1.42026	0.0418
AT5G28320	-	Chr5:10301935-10306142	0.378206	0.957982	1.34083	1.24614	0.04975
AT3G53540	-	Chr3:19845096-19850968	3.34847	8.46283	1.33764	2.33691	0.00235
AT1G77030	RH29	Chr1:28947742-28951599	4.06582	10.2372	1.3322	2.02579	0.0012
AT2G44480	BGLU17	Chr2:18359733-18363088	1.62188	4.07113	1.32776	1.75766	0.01925
AT5G19580	-	Chr5:6607370-6609626	2.71808	6.81335	1.32578	2.14505	0.00755
AT3G21020	-	Chr3:7368266-7369526	2.31476	5.80069	1.32537	1.80074	0.01755
AT5G04560	DME	Chr5:1309192-1318401	1.92485	4.82131	1.32468	2.42532	0.0011
AT1G51800	-	Chr1:19214147-19217970	1.08542	2.71671	1.3236	2.06314	0.0232
AT2G02230	AtPP2-B1	Chr2:590220-591650	15.2224	38.0978	1.32351	2.21037	0.001
AT2G28290	SYD	Chr2:12054735-12073083	3.96832	9.92793	1.32296	2.5078	0.00045
AT1G74850	PTAC2	Chr1:28118848-28122314	10.1001	25.2178	1.32007	1.92764	0.00085
AT5G65770	LINC4	Chr5:26311310-26318812	5.75302	14.3176	1.3154	1.70677	0.03145
AT3G28160	-	Chr3:10494655-10496791	4.56039	11.3487	1.31529	2.21537	0.0012
AT3G03640	GLUC	Chr3:881005-886410	14.5061	35.9575	1.30963	2.30439	0.0016
AT5G25060	-	Chr5:8634073-8640217	7.02249	17.3689	1.30645	2.0293	0.0006
AT1G18570	MYB51	Chr1:6389410-6391267	19.9165	49.2519	1.30622	3.04708	0.0012
AT1G28060	-	Chr1:9779137-9782700	5.07656	12.5241	1.30279	1.93588	0.00125
AT4G11420	EIF3A	Chr4:6947475-6952445	21.537	53.1277	1.30265	2.24555	0.0014
AT3G24080	-	Chr3:8694904-8697124	6.9156	17.0472	1.30161	2.3994	0.00055
AT4G17330	ATG2484-1	Chr4:9688887-9697578	13.8819	34.1931	1.3005	2.13418	0.00125
AT3G02260	BIG	Chr3:430983-448489	5.59478	13.7618	1.29852	2.29445	0.00115
AT2G43650	EMB2777	Chr2:18099237-18103345	4.86934	11.8719	1.28575	1.99634	0.00165
AT4G01037	WTF1	Chr4:451250-453243	18.8598	45.9797	1.28568	2.0248	0.0011
AT5G04200	AtMC9	Chr5:1153789-1155040	2.46302	6.00151	1.2849	1.84567	0.0346
AT2G34357	-	Chr2:14498589-14505727	7.01719	17.0166	1.27798	2.38451	0.0009
AT5G18040	-	Chr5:5972418-5974156	9.61084	23.2937	1.27721	2.16054	0.00225
AT2G26190	-	Chr2:11147638-11150510	9.59886	23.2023	1.27334	2.23252	0.0015
AT5G11590	TINY2	Chr5:3727533-3728726	1.58098	3.81637	1.27138	1.75407	0.04875
AT5G27120	NOP5-1	Chr5:9540924-9543871	15.1053	36.4147	1.26946	2.35984	0.00185
AT2G36120	DOT1	Chr2:15165436-15166465	79.9967	192.64	1.26789	1.90966	0.00505
AT5G65140	TPPJ	Chr5:26019587-26022222	11.0816	26.658	1.26641	2.18081	0.00195
AT4G38420	sks9	Chr4:17982773-17985372	1.77811	4.26325	1.26161	1.71067	0.0168
AT1G73540	atnudt21	Chr1:27645657-27646698	21.5447	51.5451	1.2585	2.50097	0.0014
AT5G19097	-	Chr5:6403276-6407608	0.638417	1.52637	1.25753	1.70729	0.0281
AT3G16810	APUM24	Chr3:5723248-5727620	5.80804	13.8796	1.25684	2.19257	0.0023
AT4G15680	GRXS4	Chr4:8931651-8932295	4.57879	10.9055	1.25202	2.26014	0.04765
AT1G70320	UPL2	Chr1:26488521-26501281	10.6905	25.4042	1.24874	2.0111	0.0028
AT3G59100	ATGSL11	Chr3:21843406-21853860	1.66084	3.94637	1.24861	2.0309	0.00285
AT1G60640	-	Chr1:22337374-22339672	5.98324	14.1374	1.24051	2.16485	0.00465
AT1G65440	GTB1	Chr1:24306610-24314620	9.20703	21.6846	1.23586	2.28471	0.0014
AT1G04570	-	Chr1:1246727-1248775	4.24214	9.98392	1.23482	2.29241	0.00675
AT5G18240	MYR1	Chr5:6028284-6033231	11.6469	27.3363	1.23088	2.04913	0.0044
AT1G48920	ATNUC-L1	Chr1:18098094-18101623	89.4079	209.75	1.23019	1.73673	0.0074
AT1G75580	-	Chr1:28377460-28378178	7.82572	18.331	1.22799	2.34119	0.0168
AT3G14570	GSL04	Chr3:4892642-4902628	1.19306	2.79083	1.22603	1.96725	0.0082
AT3G13470	CPN60B2	Chr3:4389255-4392801	20.3251	47.4432	1.22294	2.06645	0.0024
AT1G56110	NOP56	Chr1:20984388-20986951	25.0073	58.3293	1.22187	2.10123	0.0024
AT2G21440	-	Chr2:9173559-9179166	5.23259	12.1794	1.21885	1.94261	0.0022
AT1G05135	-	Chr1:1477499-1478821	6.03535	14.0144	1.2154	1.54343	0.00315
AT2G37080	RIP3	Chr2:15581385-15585186	1.97861	4.59396	1.21525	1.6358	0.01125
AT5G52070	-	Chr5:21161310-21165025	6.58545	15.2415	1.21065	1.86158	0.00475
AT3G18390	EMB1865	Chr3:6313484-6317971	14.1918	32.8186	1.20945	1.63898	0.0022
AT3G09070	-	Chr3:2768687-2771174	1.61697	3.73873	1.20925	1.34335	0.0101
AT4G31700	RPS6	Chr4:15346071-15347727	90.5603	209.321	1.20877	2.2096	0.00225
AT1G80750	RPL7A	Chr1:30348800-30352208	16.2575	37.539	1.20729	1.74402	0.02575
AT2G34640	PTAC12	Chr2:14581885-14584699	8.33184	19.2293	1.2066	1.89767	0.00255
AT1G76810	-	Chr1:28831002-28836586	13.8457	31.8697	1.20275	1.83203	0.00165
AT3G61780	emb1703	Chr3:22867813-22871462	2.82929	6.51219	1.2027	1.82591	0.0035
AT1G68790	LINC3	Chr1:25834708-25839319	4.77478	10.9858	1.20213	1.87877	0.00225
AT5G55040	-	Chr5:22327194-22331813	7.17022	16.4895	1.20146	2.32142	0.0012
AT1G11950	-	Chr1:4034586-4038758	1.93434	4.44364	1.1999	1.88681	0.0097
AT5G54910	RH32	Chr5:22298556-22301719	3.36316	7.68859	1.1929	1.70019	0.0045
AT3G13290	VCR	Chr3:4297380-4303508	4.21301	9.60293	1.18862	2.3748	0.00205
AT1G69200	FLN2	Chr1:26015876-26020058	8.37258	19.0694	1.18752	1.84698	0.00595
AT3G49240	emb1796	Chr3:18255978-18258100	4.69855	10.6693	1.18318	1.79896	0.00405
AT3G12270	ATPRMT3	Chr3:3910632-3913329	3.93761	8.93266	1.18177	1.68039	0.0047
AT5G16680	-	Chr5:5467372-5473506	6.92046	15.6519	1.1774	1.95712	0.0022
AT3G46530	RPP13	Chr3:17130366-17133338	20.4095	46.138	1.17671	1.96043	0.0032
AT2G35980	YLS9	Chr2:15110587-15111471	5.3107	11.9714	1.17262	2.44742	0.03415
AT3G18130	RACK1C_AT	Chr3:6210903-6212433	25.7381	57.9793	1.17163	2.32924	0.0033
AT4G04350	EMB2369	Chr4:2128089-2133935	7.89018	17.7717	1.17145	2.07608	0.0029
AT1G21580	-	Chr1:7557261-7565803	10.6836	24.0561	1.171	1.97154	0.003
AT3G06530	-	Chr3:2022432-2033791	5.03605	11.3168	1.1681	2.0662	0.00325
AT3G18290	EMB2454	Chr3:6273994-6280510	47.1333	105.322	1.15999	1.94352	0.0119
AT2G18900	-	Chr2:8188256-8192489	5.40016	12.0359	1.15627	1.97936	0.00385
AT2G47240	CER8	Chr2:19392557-19397831	6.61462	14.7401	1.15602	2.13745	0.0024
AT1G61800	GPT2	Chr1:22824439-22826774	28.1202	62.639	1.15545	2.60204	0.0029
AT5G55920	OLI2	Chr5:22645482-22649447	7.35709	16.3608	1.15304	2.01556	0.00385
AT1G24706	THO2	Chr1:8741939-8755558	6.23273	13.853	1.15226	2.22904	0.0024
AT4G31570	-	Chr4:15297013-15306410	2.85515	6.34148	1.15125	2.01004	0.00245
AT3G12915	-	Chr3:4112628-4115951	4.68769	10.3904	1.1483	2.14441	0.004
AT1G49840	-	Chr1:18452069-18454358	6.08855	13.4916	1.14789	1.99667	0.0045
AT3G04720	PR4	Chr3:1285523-1286562	32.1754	71.1233	1.14436	2.77718	0.00375
AT1G80520	-	Chr1:30276480-30277059	7.16802	15.8143	1.14158	2.25209	0.043
AT2G44200	-	Chr2:18276209-18278627	7.31954	16.1367	1.14052	1.91255	0.00445
AT5G18820	EMB3007	Chr5:6271488-6274327	1.75995	3.87948	1.14033	1.44508	0.03095
AT5G18470	-	Chr5:6127796-6131015	8.72499	19.2139	1.13892	2.29944	0.01575
AT1G08600	ATRX	Chr1:2723823-2733613	4.38011	9.64557	1.1389	2.22065	0.00145
AT2G41100	TCH3	Chr2:17137828-17139612	114.76	252.661	1.13858	1.78072	0.0128
AT4G04940	-	Chr4:2509132-2517193	2.49342	5.48467	1.13728	1.82475	0.0123
AT3G18600	RH51	Chr3:6399570-6403348	7.14742	15.7079	1.136	1.92214	0.00545
AT5G01550	LECRKA4.2	Chr5:214516-216583	3.37884	7.41671	1.13425	1.9019	0.01365
AT3G59040	-	Chr3:21819070-21824348	8.73397	19.1598	1.13338	2.12367	0.0029
AT3G55340	PHIP1	Chr3:20515646-20518059	3.04059	6.66249	1.13171	1.68253	0.01445
AT1G69070	-	Chr1:25964467-25971389	4.27717	9.36073	1.12996	1.53328	0.04405
AT4G36520	-	Chr4:17230588-17235518	2.94441	6.4352	1.12801	1.6539	0.00385
AT1G03530	ATNAF1	Chr1:880495-883391	2.74066	5.98921	1.12784	1.5296	0.00765
AT5G18700	RUK	Chr5:6235095-6240733	1.18579	2.58953	1.12684	1.76877	0.02085
AT2G33435	-	Chr2:14165255-14169492	2.07922	4.53954	1.1265	1.61016	0.0127
AT5G41750	-	Chr5:16693908-16698943	11.917	26.0142	1.12628	1.93654	0.0081
AT1G09932	-	Chr1:3230449-3233109	2.7778	6.0602	1.12542	1.34892	0.0432
AT3G12810	PIE1	Chr3:4065041-4074078	2.69766	5.88223	1.12466	1.94092	0.0033
AT3G24870	-	Chr3:9073622-9085048	1.16265	2.53323	1.12357	1.6446	0.02455
AT4G26600	-	Chr4:13419566-13423790	3.20592	6.98457	1.12343	1.7984	0.0103
AT3G05060	NOP5-2	Chr3:1412866-1415966	13.6435	29.6939	1.12195	2.05574	0.00375
AT4G24680	MOS1	Chr4:12732677-12740051	7.31015	15.8889	1.12004	1.85145	0.0033
AT4G18600	WAVE5	Chr4:10239880-10247372	1.81407	3.93967	1.11885	2.12397	0.0067
AT1G79110	-	Chr1:29759156-29760704	11.8397	25.7083	1.1186	2.11542	0.00265
AT2G41370	BOP2	Chr2:17237744-17240440	4.4329	9.60136	1.11499	2.07814	0.01155
AT2G48160	-	Chr2:19689408-19696821	9.42756	20.3867	1.11267	1.83971	0.00405
AT1G20160	ATSBT5.2	Chr1:6990783-6993972	4.49631	9.72262	1.1126	1.84545	0.0094
AT4G32420	-	Chr4:15647345-15652756	6.61624	14.3062	1.11255	2.11852	0.00325
AT4G14510	ATCFM3B	Chr4:8337275-8341159	4.90406	10.5915	1.11086	1.64614	0.0061
AT1G72050	TFIIIA	Chr1:27115023-27117470	12.6067	27.1947	1.10913	2.13962	0.0036
AT1G51380	RH34	Chr1:19047881-19050162	2.9758	6.41797	1.10884	1.73263	0.03255
AT4G36470	-	Chr4:17215026-17216530	2.63151	5.67177	1.10791	1.53027	0.03585
AT4G26630	-	Chr4:13430526-13435770	23.7302	51.1334	1.10754	1.79791	0.0043
AT2G30500	-	Chr2:12998158-13000464	5.95308	12.8055	1.10505	2.05804	0.0097
AT1G20960	emb1507	Chr1:7301747-7310250	12.1772	26.1463	1.10243	1.97623	0.00525
AT1G75310	AUL1	Chr1:28261003-28266124	1.24873	2.68007	1.10181	1.44695	0.01565
AT5G19310	-	Chr5:6498778-6503432	2.80288	6.00978	1.1004	1.81663	0.0083
AT3G13080	ATMRP3	Chr3:4195785-4201265	25.5377	54.7519	1.10028	1.84756	0.00755
AT5G52760	-	Chr5:21386823-21387703	18.4395	39.488	1.09862	2.26798	0.0166
AT2G39300	-	Chr2:16410108-16413484	1.0349	2.21593	1.09842	1.49706	0.04495
AT1G64600	-	Chr1:23995970-23998720	2.7997	5.98593	1.0963	1.4489	0.0198
AT3G16780	RPL19B	Chr3:5708924-5710579	17.028	36.2673	1.09076	1.93963	0.0046
AT5G19240	-	Chr5:6470128-6471062	135.129	287.375	1.08859	3.93829	0.0057
AT1G57990	ATPUP18	Chr1:21441504-21442920	22.9932	48.7748	1.08493	2.33279	0.00815
AT5G15920	SMC5	Chr5:5195682-5199559	2.68057	5.67315	1.08161	1.7253	0.01255
AT1G66230	MYB20	Chr1:24677153-24678415	3.21487	6.80367	1.08155	1.4928	0.03265
AT2G37630	ATPHAN	Chr2:15781614-15783433	7.42254	15.6987	1.08066	1.4824	0.00685
AT1G26420	-	Chr1:9141566-9143304	3.13925	6.63654	1.08001	1.73155	0.0332
AT4G05410	YAO	Chr4:2741159-2745627	4.16056	8.78751	1.07868	1.59672	0.04305
AT1G66090	-	Chr1:24602145-24604763	5.38847	11.3581	1.07577	1.78832	0.01805
AT3G59580	NLP9	Chr3:22009050-22012791	2.17917	4.57923	1.07133	1.75336	0.017
AT4G25730	-	Chr4:13102678-13106780	8.23464	17.302	1.07116	1.73284	0.006
AT2G16485	NERD	Chr2:7136943-7145222	4.72717	9.93045	1.07088	1.53096	0.00485
AT5G18750	-	Chr5:6254559-6257932	1.88142	3.94846	1.06947	1.72603	0.01965
AT5G57990	UBP23	Chr5:23470013-23474104	16.5055	34.6082	1.06816	1.9807	0.0057
AT1G03080	-	Chr1:731610-738056	9.08515	19.0221	1.06609	1.75588	0.00615
AT1G13030	-	Chr1:4444042-4447406	1.82216	3.8056	1.06247	1.39299	0.0311
AT5G08180	-	Chr5:2631515-2633850	33.0039	68.8346	1.0605	1.89683	0.0101
AT3G61190	BAP1	Chr3:22650158-22651488	4.53904	9.46575	1.06033	1.61743	0.04745
AT1G74450	-	Chr1:27982508-27984280	22.8933	47.7391	1.06025	1.95673	0.00665
AT3G08970	ATERDJ3A	Chr3:2737536-2740530	1.68577	3.51411	1.05975	1.39863	0.0394
AT1G12200	-	Chr1:4137532-4140028	29.0709	60.5689	1.059	1.75362	0.0061
AT1G74930	ORA47	Chr1:28144131-28145049	9.22314	19.2082	1.05839	1.8726	0.02095
AT4G12470	AZI1	Chr4:7401108-7401907	19.6003	40.7875	1.05725	4.02744	0.02
AT4G15820	-	Chr4:8992969-8996601	3.2564	6.76372	1.05454	1.34679	0.0329
AT3G54760	-	Chr3:20269079-20272457	17.0812	35.4628	1.0539	2.00117	0.0052
AT1G14880	PCR1	Chr1:5132534-5133716	93.01	192.835	1.05191	2.42013	0.03195
AT1G24300	-	Chr1:8614364-8620420	7.94163	16.4478	1.05039	2.00601	0.00535
AT3G59670	-	Chr3:22039475-22042713	6.57217	13.6095	1.05017	1.78834	0.0111
AT5G38840	-	Chr5:15551295-15555077	3.72816	7.71623	1.04943	1.70564	0.01095
AT5G55220	TIG	Chr5:22397615-22400842	39.9866	82.6436	1.04739	1.84008	0.0085
AT4G10480	-	Chr4:6476013-6479165	77.9023	160.945	1.04683	1.82616	0.01095
AT5G54710	-	Chr5:22227573-22230500	7.59107	15.6674	1.04539	2.07642	0.00845
AT1G80930	-	Chr1:30405431-30409710	14.6373	30.1805	1.04397	1.51318	0.0067
AT3G21010	-	Chr3:7366209-7367748	3.81043	7.85559	1.04376	1.59447	0.0233
AT1G15780	MED15A	Chr1:5430182-5436412	10.6479	21.9036	1.0406	2.37362	0.0058
AT5G46070	-	Chr5:18683363-18688707	6.51518	13.3835	1.03857	1.76291	0.0062
AT3G10010	DML2	Chr3:3081813-3088195	1.1816	2.42683	1.03834	1.41977	0.02495
AT1G21130	-	Chr1:7399061-7400605	38.7247	79.5288	1.03822	1.57865	0.01395
AT1G15340	MBD10	Chr1:5275676-5277689	41.3446	84.8823	1.03776	1.89358	0.0072
AT1G67230	LINC1	Chr1:25151269-25156323	6.20542	12.7395	1.03771	1.70894	0.0056
AT2G28000	CPN60A	Chr2:11926448-11929389	89.2727	183.253	1.03754	1.56584	0.02385
AT4G16370	ATOPT3	Chr4:9247301-9250091	114.072	234.073	1.03701	1.65751	0.0286
AT3G21480	-	Chr3:7567729-7572161	2.26468	4.64458	1.03624	1.56399	0.01855
AT4G08310	-	Chr4:5248863-5252150	7.46033	15.2538	1.03186	1.59142	0.00815
AT5G18570	EMB269	Chr5:6171660-6174833	6.92234	14.1302	1.02945	1.28888	0.00815
AT5G09570	-	Chr5:2970668-2972181	8.10995	16.5085	1.02545	2.17538	0.0476
AT3G06980	RH50	Chr3:2201466-2204833	13.4931	27.4657	1.02542	1.64203	0.0083
AT2G40140	CZF1	Chr2:16772072-16774657	37.6891	76.6915	1.02492	1.89663	0.0118
AT1G18540	RPL6A	Chr1:6377320-6378580	123.136	250.383	1.02389	2.06239	0.0109
AT1G03770	RING1B	Chr1:944571-947483	2.5931	5.27199	1.02367	1.47617	0.03255
AT5G49430	-	Chr5:20037337-20045454	2.91697	5.92977	1.02351	1.66013	0.0099
AT1G08610	-	Chr1:2733656-2735819	3.75121	7.62244	1.0229	1.60408	0.02065
AT5G17350	-	Chr5:5718771-5719608	13.3569	27.1404	1.02285	2.33713	0.025
AT2G41310	ATRR3	Chr2:17221932-17224427	10.8805	22.0921	1.02178	2.40734	0.00985
AT5G40340	-	Chr5:16131653-16134916	5.25891	10.6421	1.01695	1.53255	0.00745
AT3G57530	CPK32	Chr3:21296553-21299591	31.6675	64.0462	1.01611	1.81461	0.00915
AT2G28190	CSD2	Chr2:12014497-12016569	79.1742	160.095	1.01583	2.34267	0.0194
AT3G20500	ATPAP18	Chr3:7157905-7160417	57.5479	116.252	1.01442	1.78889	0.01065
AT5G44780	-	Chr5:18068059-18070654	2.09756	4.23706	1.01435	1.4585	0.0348
AT3G18524	MSH2	Chr3:6368009-6372568	1.58717	3.20395	1.01339	1.40326	0.03125
AT5G41020	-	Chr5:16425882-16427797	7.47486	15.0785	1.01237	1.53004	0.00925
AT1G15410	-	Chr1:5298323-5301412	4.60833	9.29505	1.01222	1.43718	0.0225
AT1G20370	-	Chr1:7051576-7053641	4.59558	9.26213	1.0111	1.6252	0.01545
AT3G13790	ATCWINV1	Chr3:4532910-4535867	7.53908	15.1938	1.01102	1.72755	0.01525
AT4G37610	BT5	Chr4:17668950-17672353	5.90233	11.8884	1.0102	1.51028	0.0385
AT1G30700	-	Chr1:10892569-10894572	4.78405	9.63138	1.00951	1.62764	0.0272
AT3G47780	ATATH6	Chr3:17624478-17629013	11.9907	24.1228	1.00849	1.96598	0.0072
AT5G22650	HD2B	Chr5:7534016-7536273	73.9869	148.842	1.00844	1.83733	0.01145
AT4G17080	-	Chr4:9601450-9604207	12.3905	24.8779	1.00563	1.68967	0.0077
AT5G50260	CEP1	Chr5:20455316-20457029	7.61206	15.2691	1.00425	1.58894	0.04425
AT1G28420	HB-1	Chr1:9979801-9987638	6.7466	13.5234	1.00323	1.68213	0.0081
AT3G11964	-	Chr3:3793956-3806626	4.84791	9.71094	1.00225	1.76964	0.01005
AT1G03360	ATRRP4	Chr1:824536-826358	5.28084	10.57	1.00114	1.66259	0.02855
AT3G11670	DGD1	Chr3:3680892-3684558	47.1902	94.4059	1.00039	1.75432	0.01575
AT4G36690	ATU2AF65A	Chr4:17293946-17297761	44.7341	89.4874	1.00031	1.77104	0.01385
AT1G62630	-	Chr1:23185911-23188593	5.57288	11.1439	0.999761	1.51116	0.01075
AT2G20450	RPL14A	Chr2:8813861-8815253	42.6306	84.9921	0.99544	2.17393	0.0096
AT3G48870	ATCLPC	Chr3:18122196-18126742	8.31266	16.5719	0.995354	1.90627	0.00725
AT4G15810	-	Chr4:8989161-8992591	3.08789	6.15528	0.9952	1.36668	0.0145
AT5G19260	FAF3	Chr5:6479399-6480446	8.51353	16.9662	0.994838	1.70952	0.02005
AT1G25390	-	Chr1:8906451-8908854	9.63451	19.1931	0.994302	1.98168	0.00905
AT2G40430	-	Chr2:16879215-16882445	17.6111	35.0826	0.994273	1.92867	0.00915
AT3G59820	-	Chr3:22098027-22102164	9.56649	19.0547	0.994082	1.90736	0.0082
AT1G80070	SUS2	Chr1:30118051-30127811	23.5892	46.9385	0.992642	1.56969	0.01815
AT5G19300	-	Chr5:6495575-6498214	2.49048	4.95269	0.991787	1.2028	0.04665
AT1G12520	ATCCS	Chr1:4267105-4268926	26.2221	52.1001	0.990502	1.88949	0.0082
AT3G47910	-	Chr3:17674381-17681730	6.81244	13.5143	0.988246	1.87412	0.0092
AT2G04050	DTXL1	Chr2:1337385-1339270	12.9853	25.7386	0.987057	2.64812	0.0147
AT2G39220	PLP6	Chr2:16374895-16377020	4.79414	9.4992	0.986536	1.65585	0.01745
AT3G52140	FMT	Chr3:19332827-19341657	16.3935	32.4632	0.985679	1.82258	0.01125
AT3G18100	MYB4R1	Chr3:6200523-6204644	1.85397	3.67053	0.985372	1.5532	0.03545
AT1G02930	GSTF6	Chr1:661176-662456	142.557	281.981	0.984058	1.42248	0.03755
AT1G10340	-	Chr1:3390321-3392571	3.42609	6.77348	0.983335	1.43574	0.03725
AT4G02520	ATGSTF2	Chr4:1110451-1111660	140.54	277.586	0.981959	2.78865	0.0337
AT3G44260	CAF1-9	Chr3:15952044-15953084	49.8775	98.4326	0.980747	2.01153	0.0134
AT5G05210	-	Chr5:1547422-1549791	9.16238	18.0755	0.980243	1.86003	0.01065
AT4G36080	-	Chr4:17059823-17078007	2.2924	4.52189	0.980065	1.89854	0.0087
AT1G76600	-	Chr1:28746887-28747845	19.0783	37.5951	0.978608	2.84013	0.01705
AT1G07930	A4	Chr1:2458243-2460790	129.646	255.427	0.978335	1.60472	0.0238
AT1G80270	PPR596	Chr1:30180953-30183507	5.8736	11.568	0.977824	1.73124	0.01585
AT4G30990	-	Chr4:15084097-15097920	3.53163	6.95477	0.97767	1.81444	0.0118
AT5G61020	ECT3	Chr5:24557200-24559879	32.7691	64.4865	0.976661	1.81968	0.01125
AT2G18220	-	Chr2:7928023-7931851	2.86127	5.62911	0.976254	1.46844	0.02915
AT1G50920	-	Chr1:18870138-18872930	34.5861	68.0301	0.975979	1.66301	0.0139
AT2G45460	-	Chr2:18736827-18741841	2.27264	4.46708	0.974966	1.65924	0.0248
AT2G31410	-	Chr2:13392021-13392851	30.0882	59.1382	0.974894	1.68768	0.0089
AT1G65845	-	Chr1:24493173-24493798	28.1544	55.3253	0.974578	2.97809	0.0318
AT5G63420	emb2746	Chr5:25400385-25405968	11.8778	23.3208	0.973345	1.72253	0.01205
AT5G39740	RPL5B	Chr5:15903295-15905464	102.756	201.574	0.972085	1.69941	0.0165
AT1G48570	-	Chr1:17952858-17957719	10.7394	21.0644	0.971893	1.47244	0.0376
AT1G27730	STZ	Chr1:9648140-9649073	103.476	202.925	0.971646	2.40666	0.0201
AT1G77300	EFS	Chr1:29039921-29049302	4.07882	7.99696	0.971299	1.88726	0.00945
AT5G39670	CML45	Chr5:15883178-15886388	49.4586	96.9652	0.971246	2.25827	0.02545
AT1G06950	ATTIC110	Chr1:2130141-2135665	30.2869	59.363	0.970869	1.80495	0.0157
AT3G55750	RPL35AD	Chr3:20698552-20700067	53.9844	105.743	0.969945	2.12014	0.0106
AT5G48610	-	Chr5:19711541-19715910	2.25913	4.42242	0.969067	1.33162	0.03165
AT4G15180	SDG2	Chr4:8651405-8662587	4.07762	7.97051	0.966943	1.56627	0.01035
AT2G43500	NLP8	Chr2:18061924-18066639	7.60493	14.8588	0.966306	1.8152	0.0114
AT4G20020	-	Chr4:10844130-10846147	11.075	21.6072	0.964202	1.8018	0.01265
AT3G22240	-	Chr3:7863615-7864819	34.7345	67.7398	0.963636	2.79676	0.0357
AT1G23400	CAF2	Chr1:8312075-8314744	18.9598	36.9638	0.963173	1.66694	0.0114
AT4G03430	STA1	Chr4:1517133-1520563	9.75723	19.0151	0.962605	1.50617	0.01125
AT3G63090	-	Chr3:23313427-23314989	3.91764	7.63258	0.962185	1.62773	0.03905
AT1G16800	-	Chr1:5745522-5755263	0.735254	1.43204	0.961759	1.33103	0.04225
AT4G10930	-	Chr4:6705146-6708846	2.78167	5.40514	0.958381	1.44717	0.0219
AT3G60240	EIF4G	Chr3:22261649-22268455	11.9522	23.2115	0.957565	1.7919	0.0123
AT1G03910	-	Chr1:996114-1000437	10.1625	19.7224	0.956578	1.85124	0.01
AT3G57180	BPG2	Chr3:21163544-21166138	5.74493	11.1482	0.956452	1.39389	0.0141
AT3G07770	Hsp89.1	Chr3:2479547-2484194	16.5218	32.0511	0.955999	1.69745	0.01345
AT4G30825	-	Chr4:15009604-15012319	6.05205	11.7354	0.955371	1.52478	0.01345
AT3G58660	-	Chr3:21701533-21703114	8.63801	16.7402	0.954545	1.51747	0.01745
AT1G19520	NFD5	Chr1:6759964-6762778	4.94941	9.58154	0.953001	1.76483	0.01675
AT5G63320	NPX1	Chr5:25374412-25379674	7.38903	14.2818	0.950718	1.44473	0.02265
AT4G34910	RH16	Chr4:16631532-16635149	4.96193	9.58584	0.950004	1.73673	0.0201
AT3G14940	ATPPC3	Chr3:5025237-5029710	1.78913	3.45099	0.947748	1.52618	0.03965
AT5G62360	-	Chr5:25040648-25041462	21.4648	41.3695	0.946596	2.07293	0.02065
AT2G41960	-	Chr2:17513078-17519293	6.89232	13.2698	0.945085	1.49816	0.03525
AT3G16840	RH13	Chr3:5737885-5743144	7.09002	13.6497	0.945003	1.56768	0.0144
AT5G14050	-	Chr5:4533260-4535301	9.23114	17.7697	0.944839	1.5069	0.01495
AT5G61600	ERF104	Chr5:24766385-24767430	18.6494	35.8794	0.944022	1.67929	0.0161
AT2G31970	RAD50	Chr2:13600490-13609069	4.00486	7.70137	0.943364	1.64529	0.01385
AT1G79000	HAC1	Chr1:29716349-29724621	9.46613	18.1964	0.942805	1.79949	0.0135
AT2G21580	RPS25B	Chr2:9236522-9237811	109.681	210.771	0.942358	1.81434	0.0127
AT1G72440	EDA25	Chr1:27268164-27273596	6.58883	12.6522	0.941295	1.53766	0.0129
AT3G53020	STV1	Chr3:19660516-19662025	109.336	209.673	0.93937	1.89483	0.0163
AT3G05670	-	Chr3:1653263-1657159	6.89805	13.22	0.938462	1.45415	0.01185
AT2G28710	-	Chr2:12322385-12323584	11.1034	21.2602	0.937157	1.6871	0.0381
AT4G35985	-	Chr4:17032267-17033862	14.5422	27.8368	0.93675	1.85486	0.01735
AT3G13380	BRL3	Chr3:4346556-4350923	7.07994	13.5416	0.93559	1.97129	0.0135
AT2G33210	HSP60-2	Chr2:14074869-14078744	9.54878	18.2486	0.934399	1.79623	0.0118
AT5G04290	KTF1	Chr5:1196068-1202653	2.54933	4.86659	0.932793	1.06359	0.01545
AT3G50950	ZAR1	Chr3:18935673-18940428	43.1494	82.3617	0.932634	1.58323	0.01855
AT4G27010	-	Chr4:13557973-13568296	1.28334	2.44787	0.931618	1.59866	0.02605
AT1G61260	-	Chr1:22593464-22595069	5.73558	10.9346	0.930887	1.40342	0.02795
AT1G09900	-	Chr1:3218132-3219929	11.3662	21.6506	0.92966	1.59975	0.0158
AT2G24120	PDE319	Chr2:10248910-10254641	8.73978	16.646	0.929508	1.67577	0.02245
AT1G73805	-	Chr1:27745426-27749178	7.38171	14.0582	0.929381	1.60104	0.0357
AT4G16260	-	Chr4:9200009-9201552	6.93132	13.1911	0.928365	1.87418	0.04015
AT5G59820	RHL41	Chr5:24102971-24103787	17.5228	33.34	0.928027	1.92617	0.02725
AT5G46580	-	Chr5:18897444-18899645	26.9064	51.1752	0.927493	1.46109	0.0226
AT2G21300	-	Chr2:9114153-9119946	4.4656	8.48129	0.92543	1.74049	0.0179
AT2G37890	-	Chr2:15861687-15864009	5.08916	9.66195	0.924886	1.66752	0.0457
AT2G41720	EMB2654	Chr2:17403602-17407135	14.5324	27.5799	0.924342	1.72279	0.0159
AT3G53430	-	Chr3:19809686-19810469	155.644	295.36	0.924227	1.75277	0.02245
AT2G47000	MDR4	Chr2:19309867-19315241	5.66949	10.7587	0.924211	1.67293	0.01735
AT5G26220	-	Chr5:9162968-9164685	21.1495	40.1057	0.92318	1.78518	0.0224
AT3G21540	-	Chr3:7585945-7590856	4.17475	7.91536	0.922964	1.55067	0.0217
AT1G08410	-	Chr1:2646188-2649379	5.35337	10.1477	0.922627	1.67745	0.0235
AT1G19020	-	Chr1:6568072-6568597	29.5742	56.0576	0.922571	2.44124	0.0374
AT2G44040	DAPB1	Chr2:18221768-18224104	5.12744	9.7089	0.921068	1.45516	0.043
AT1G30610	EMB2279	Chr1:10846512-10850628	3.80667	7.20661	0.920792	1.71785	0.01995
AT1G20100	-	Chr1:6969106-6970956	58.5619	110.835	0.920375	1.69283	0.0156
AT5G41190	-	Chr5:16487474-16490101	9.18588	17.3705	0.919152	1.57837	0.0179
AT5G63530	ATFP3	Chr5:25433153-25435834	16.2191	30.6696	0.919113	1.70095	0.01565
AT1G65500	-	Chr1:24357866-24358616	35.6836	67.4278	0.918082	2.52668	0.0266
AT1G74260	PUR4	Chr1:27922832-27927904	16.072	30.3683	0.918014	1.49562	0.01995
AT3G53870	RPS3B	Chr3:19951487-19952961	143.927	271.88	0.917627	1.46679	0.02745
AT5G52470	FIB1	Chr5:21294186-21296704	97.0752	183.223	0.916428	1.35182	0.0279
AT1G32750	HAF01	Chr1:11844876-11856765	4.06418	7.67048	0.916353	1.66927	0.02155
AT1G15440	PWP2	Chr1:5306060-5309514	6.74286	12.7188	0.915527	1.71176	0.0166
AT3G21150	BBX32	Chr3:7412635-7413539	12.1385	22.8613	0.913313	1.93494	0.0321
AT2G02010	GAD4	Chr2:474164-476594	23.1762	43.6133	0.912126	1.94827	0.0166
AT4G23700	ATCHX17	Chr4:12342427-12346043	3.12584	5.8789	0.911301	1.73676	0.0487
AT2G34730	WAP	Chr2:14654356-14657623	7.89035	14.8386	0.91119	1.74671	0.0145
AT1G23280	-	Chr1:8260864-8262772	11.9894	22.5361	0.910477	1.48777	0.0221
AT2G38470	WRKY33	Chr2:16108360-16111797	33.3263	62.6249	0.910076	1.51535	0.03245
AT2G40360	-	Chr2:16852879-16856690	16.2006	30.4255	0.909237	1.59621	0.0162
AT3G17970	atToc64-III	Chr3:6147961-6152018	16.4448	30.8805	0.909062	2.14115	0.01775
AT1G55450	-	Chr1:20704917-20706893	44.4264	83.4054	0.908726	1.65733	0.0226
AT3G09200	RPP0B	Chr3:2823089-2825114	186.518	350.103	0.908467	1.48199	0.03565
AT3G58160	XIJ	Chr3:21534796-21541877	1.70284	3.19157	0.906327	1.31098	0.0399
AT4G01570	-	Chr4:679471-682601	3.73265	6.99304	0.90572	1.36432	0.02795
AT5G64050	ATERS	Chr5:25629854-25633209	22.4315	42.0213	0.905593	1.69605	0.01595
AT1G16210	-	Chr1:5546127-5547552	35.2057	65.9499	0.905562	1.76538	0.01435
AT1G74330	-	Chr1:27943461-27947109	7.55697	14.1466	0.904575	1.67053	0.0201
AT2G41480	PER25	Chr2:17296811-17298731	30.9857	57.9962	0.904359	1.86323	0.0275
AT5G66470	-	Chr5:26541694-26544359	15.8811	29.7043	0.903356	1.69839	0.0203
AT3G46740	TOC75-III	Chr3:17215812-17219343	21.0599	39.3594	0.902212	1.39296	0.02045
AT2G41250	-	Chr2:17200658-17202618	66.6231	124.496	0.902004	1.72594	0.0178
AT3G22660	-	Chr3:8016050-8017508	11.7535	21.9591	0.901733	1.44732	0.0201
AT5G26860	LON_ARA_ARA	Chr5:9451047-9457000	6.41051	11.9639	0.900172	1.63395	0.0189
AT4G29750	-	Chr4:14569727-14573177	8.0416	15.0003	0.899433	1.41854	0.01585
AT1G33390	ATFAS4	Chr1:12099481-12104601	2.67037	4.97939	0.898931	1.47516	0.02575
AT1G53645	-	Chr1:20026146-20028635	4.88745	9.11054	0.898454	1.15522	0.0229
AT2G46020	CHR2	Chr2:18923303-18931934	7.79866	14.5352	0.898255	1.72276	0.0167
AT1G09420	G6PD4	Chr1:3038461-3041873	5.57643	10.3932	0.898234	1.51255	0.0402
AT3G09630	RPL4A	Chr3:2953736-2955748	102.577	190.981	0.896722	1.55774	0.02935
AT1G19835	FPP4	Chr1:6855951-6860443	9.93404	18.4935	0.896568	1.70606	0.016
AT2G19870	-	Chr2:8575877-8577947	11.1212	20.6952	0.895992	1.53443	0.0227
AT1G06220	MEE5	Chr1:1899963-1904873	12.1024	22.4971	0.894447	1.70137	0.0155
AT4G02990	-	Chr4:1321858-1324004	19.8537	36.8809	0.893468	1.53952	0.02075
AT3G02890	-	Chr3:640275-645692	2.11113	3.91905	0.892487	1.3016	0.03605
AT4G24740	AFC2	Chr4:12754528-12757786	45.519	84.4994	0.892473	1.69015	0.01625
AT1G77800	-	Chr1:29253395-29263113	12.9759	24.0462	0.889973	1.22161	0.04335
AT2G21560	-	Chr2:9230267-9231508	19.5809	36.2815	0.889789	1.78898	0.0193
AT5G45140	NRPC2	Chr5:18247227-18258138	4.4438	8.23043	0.889172	1.55867	0.0222
AT5G45060	-	Chr5:18182037-18186495	7.52277	13.9327	0.889135	1.56126	0.0179
AT5G15700	RPOT2	Chr5:5115299-5121840	3.55155	6.57634	0.888834	1.70819	0.0229
AT5G22640	emb1211	Chr5:7529367-7533784	17.4694	32.3381	0.888403	1.6206	0.02525
AT3G11450	-	Chr3:3605216-3608086	14.6162	27.0545	0.888306	1.54927	0.0166
AT4G18205	PUP21	Chr4:10073757-10075271	40.1785	74.2958	0.886856	2.02222	0.0245
AT3G13940	-	Chr3:4600491-4602486	10.0658	18.6049	0.886228	1.74097	0.0249
AT2G02100	LCR69	Chr2:528349-529108	201.403	372.011	0.885256	2.98165	0.02635
AT1G12270	Hop1	Chr1:4172074-4174775	11.441	21.1143	0.884003	1.59564	0.0189
AT5G53440	-	Chr5:21683678-21687970	7.07011	13.0444	0.883625	1.28519	0.01825
AT4G25340	FKBP53	Chr4:12959441-12962699	7.13344	13.1534	0.882767	1.62489	0.03175
AT2G33440	-	Chr2:14170145-14173437	4.86723	8.97089	0.882152	1.45528	0.04895
AT3G27570	-	Chr3:10213995-10216736	39.99	73.6381	0.880814	1.55721	0.02105
AT5G07940	-	Chr5:2533723-2542136	6.07731	11.1882	0.880476	1.43311	0.0404
AT1G56150	-	Chr1:21017384-21017939	59.601	109.636	0.87931	2.94928	0.0191
AT5G04020	-	Chr5:1081610-1086546	1.88078	3.459	0.879026	1.25231	0.03035
AT1G66880	-	Chr1:24945483-24955611	15.5319	28.5535	0.878429	1.6255	0.02515
AT1G55350	EMB80	Chr1:20653819-20665095	7.78578	14.2844	0.875529	1.65737	0.0216
AT1G41880	RPL35AB	Chr1:15651026-15652542	76.6091	140.536	0.87535	1.84258	0.0229
AT5G60670	RPL12C	Chr5:24380909-24381593	33.1232	60.7531	0.875117	1.8364	0.02525
AT5G39785	-	Chr5:15929187-15932276	3.68073	6.75037	0.874974	1.45172	0.04745
AT3G09270	ATGSTU8	Chr3:2848288-2849289	20.4027	37.3648	0.872917	1.7723	0.03045
AT3G22840	ELIP1	Chr3:8084446-8085560	24.9859	45.7563	0.872857	2.10321	0.02485
AT1G07360	-	Chr1:2260388-2262865	18.3762	33.645	0.872552	1.95639	0.01785
AT3G06480	RH40	Chr3:1985454-1990153	5.48457	10.0387	0.872119	1.43955	0.0207
AT4G00990	-	Chr4:426943-431821	4.26593	7.80791	0.872076	1.47715	0.0295
AT3G47450	ATNOS1	Chr3:17482024-17486347	15.9667	29.2232	0.872049	1.6434	0.0223
AT3G28900	RPL34C	Chr3:10902646-10904458	46.5841	85.1742	0.870579	2.23035	0.0252
AT5G59050	-	Chr5:23839156-23842677	13.4947	24.6699	0.870357	1.51647	0.02945
AT1G56510	WRR4	Chr1:21167588-21173632	16.7262	30.5731	0.870153	1.67646	0.0231
AT4G10120	ATSPS4F	Chr4:6314786-6319936	49.2764	90.0412	0.869689	1.45434	0.03885
AT5G03800	EMB175	Chr5:1010779-1013586	3.55818	6.49625	0.868468	1.62526	0.0428
AT5G57180	CIA2	Chr5:23167841-23170999	26.7752	48.8838	0.868463	1.54882	0.02925
AT1G08060	MOM	Chr1:2501741-2511084	3.13148	5.71523	0.867968	1.65977	0.0195
AT3G15530	-	Chr3:5252874-5254562	17.1879	31.3675	0.867877	1.63374	0.02105
AT3G63070	-	Chr3:23302364-23309658	10.0651	18.3577	0.867024	1.60097	0.0213
AT3G44590	-	Chr3:16163816-16164931	21.2179	38.688	0.866606	1.56354	0.0331
AT5G08420	-	Chr5:2713412-2716179	20.4324	37.2477	0.866294	1.55371	0.0204
AT5G58040	ATFIP1[V]	Chr5:23488747-23494000	6.74288	12.2853	0.865493	1.28147	0.0186
AT5G56710	RPL31C	Chr5:22943830-22944971	116.321	211.917	0.865381	1.62141	0.023
AT1G70600	RPL27AC	Chr1:26620922-26621659	144.578	263.223	0.864434	1.36995	0.0302
AT3G51800	ATG2	Chr3:19211026-19213776	40.8969	74.4349	0.863987	1.61748	0.02385
AT1G18300	atnudt4	Chr1:6299686-6301086	12.3102	22.3845	0.862645	1.66755	0.04045
AT1G19720	DYW7	Chr1:6819563-6822711	12.4984	22.726	0.862603	1.36646	0.0223
AT1G15510	ATECB2	Chr1:5329110-5331711	5.87363	10.6768	0.862161	1.42589	0.03005
AT2G29210	-	Chr2:12558050-12562348	10.3535	18.8194	0.862112	1.39536	0.02125
AT5G61170	RPS19C	Chr5:24611085-24612427	89.5645	162.642	0.860704	1.86623	0.023
AT3G54090	FLN1	Chr3:20028123-20029986	13.5057	24.5214	0.860479	1.5083	0.0301
AT3G45630	-	Chr3:16748173-16753833	14.7687	26.8105	0.860256	1.77738	0.0194
AT3G62900	-	Chr3:23248128-23254810	6.85655	12.4442	0.859925	1.55411	0.02025
AT3G56070	ROC2	Chr3:20806748-20808152	47.7065	86.567	0.85963	1.59471	0.0288
AT3G25520	ATL5	Chr3:9269292-9271400	145.348	263.41	0.857794	1.44233	0.0428
AT2G03140	-	Chr2:941911-950328	7.92754	14.3634	0.857454	1.63106	0.0229
AT1G27430	-	Chr1:9520910-9526928	8.13793	14.7365	0.856662	1.5136	0.02
AT3G56150	EIF3C	Chr3:20833578-20837160	50.4946	91.1353	0.851881	1.47847	0.0382
AT5G49160	MET1	Chr5:19932229-19938369	1.20543	2.17449	0.851131	1.01341	0.04835
AT2G47610	RPL7AA	Chr2:19529743-19531659	90.3285	162.834	0.850151	1.65448	0.03465
AT1G28350	-	Chr1:9944035-9949800	4.74126	8.54598	0.849974	1.34951	0.0323
AT1G29350	-	Chr1:10268468-10273788	3.11851	5.62014	0.849747	1.55295	0.0443
AT1G15940	-	Chr1:5473564-5478259	4.45911	8.03483	0.849512	1.44948	0.0297
AT5G05410	DREB2A	Chr5:1602204-1603926	23.6673	42.6254	0.848815	1.63521	0.03615
AT5G25630	-	Chr5:8947222-8949599	33.9503	61.1276	0.848401	1.50699	0.02965
AT1G24575	-	Chr1:8711035-8711528	186.148	335.147	0.848343	2.51999	0.0247
AT1G06230	GTE4	Chr1:1906962-1910848	17.8696	32.1729	0.84834	1.61645	0.024
AT3G60245	RPL37AC	Chr3:22268745-22270006	189.704	341.183	0.846801	2.06061	0.0319
AT1G06150	EMB1444	Chr1:1867014-1873718	8.53461	15.3442	0.846296	1.57642	0.02675
AT2G31240	-	Chr2:13317414-13319560	5.87994	10.5639	0.84527	1.46054	0.03415
AT2G13970	-	Chr2:5862535-5864801	4.74644	8.52566	0.844967	1.39195	0.0346
AT5G64120	PER71	Chr5:25659305-25661002	29.3028	52.6328	0.844923	2.08465	0.03315
AT1G07920	A1	Chr1:2454845-2457321	89.2711	160.307	0.844574	1.56704	0.03745
AT2G27710	-	Chr2:11816633-11817867	100.051	179.623	0.844243	1.5776	0.02885
AT5G58370	-	Chr5:23593116-23596026	6.98145	12.5267	0.843405	1.53397	0.03405
AT2G24050	eIFiso4G2	Chr2:10225224-10228638	7.58695	13.6123	0.84332	1.58089	0.0289
AT2G39260	-	Chr2:16392046-16399680	8.96516	16.0842	0.843244	1.43931	0.0241
AT1G33120	RPL9B	Chr1:12010900-12012524	59.1042	106.002	0.842753	1.73964	0.0249
AT4G34560	-	Chr4:16507634-16508754	31.2623	56.0678	0.842748	1.7257	0.03155
AT1G48040	-	Chr1:17719739-17721841	6.53525	11.7201	0.842671	1.55426	0.0445
AT5G23310	FSD3	Chr5:7850522-7852532	13.7333	24.6179	0.842028	1.57249	0.03445
AT2G26530	AR781	Chr2:11282774-11284229	19.6244	35.165	0.841494	1.66375	0.02865
AT2G27285	-	Chr2:11675959-11678118	13.4639	24.1231	0.841323	1.63934	0.0291
AT5G38850	-	Chr5:15555155-15558732	4.12494	7.39041	0.84128	1.49163	0.032
AT1G20823	ATL80	Chr1:7238799-7239669	31.6977	56.7845	0.841118	2.60763	0.03455
AT4G11175	-	Chr4:6818086-6819042	35.8964	64.2845	0.840633	1.86549	0.02945
AT3G09020	-	Chr3:2753306-2754621	10.1009	18.0847	0.840283	1.734	0.0452
AT5G10950	-	Chr5:3459272-3461734	8.546	15.288	0.839083	1.308	0.0319
AT5G58420	RPS4D	Chr5:23619505-23621094	68.6428	122.688	0.837818	1.82689	0.0287
AT4G16390	SVR7	Chr4:9257957-9260277	22.9907	41.0811	0.837423	1.65652	0.0312
AT4G12750	-	Chr4:7497813-7504716	4.02771	7.18985	0.836002	1.40879	0.0321
AT1G18850	-	Chr1:6504805-6506424	9.5943	17.1229	0.835675	1.59741	0.03885
AT3G54670	TTN8	Chr3:20235482-20243960	5.43081	9.68415	0.834457	1.60858	0.02595
AT5G06460	ATUBA2	Chr5:1970028-1974527	9.66751	17.2353	0.834146	1.57944	0.0267
AT3G50930	BCS1	Chr3:18929525-18931839	14.8608	26.4755	0.833148	1.7713	0.03105
AT1G22770	GI	Chr1:8061843-8067716	17.0494	30.3657	0.83272	1.72116	0.02745
AT1G32490	ESP3	Chr1:11742053-11749788	6.60651	11.7647	0.832501	1.61601	0.0242
AT1G08130	ATLIG1	Chr1:2542701-2547946	5.87313	10.4444	0.830526	1.48245	0.03685
AT1G27400	RPL17A	Chr1:9515134-9516940	57.297	101.855	0.829979	2.0797	0.03535
AT4G19190	-	Chr4:10493246-10496160	8.16489	14.5089	0.829434	1.41422	0.02805
AT3G28910	ATMYB30	Chr3:10911156-10913190	6.06144	10.7668	0.828856	1.47051	0.04995
AT5G43130	TAF4	Chr5:17315448-17321185	12.2563	21.7567	0.827932	1.61633	0.02595
AT4G23880	-	Chr4:12415676-12416450	30.6437	54.3682	0.827175	1.69769	0.03
AT4G04570	CRK40	Chr4:2289958-2292755	22.795	40.4006	0.825659	1.53025	0.0275
AT1G32810	-	Chr1:11881809-11885843	9.29824	16.4764	0.82537	1.37385	0.02515
AT1G08580	-	Chr1:2715078-2716404	21.0874	37.3073	0.823077	1.80965	0.04235
AT4G35800	NRPB1	Chr4:16960656-16968128	14.9309	26.4126	0.822925	1.4169	0.03325
AT5G07670	-	Chr5:2430145-2432196	15.6224	27.6329	0.822773	1.53396	0.03025
AT5G11430	-	Chr5:3647958-3652404	3.6463	6.43856	0.820306	1.47545	0.04455
AT3G15120	-	Chr3:5088365-5095482	2.70586	4.77591	0.819687	1.22057	0.0291
AT1G04300	-	Chr1:1148596-1154652	16.9009	29.8253	0.819437	1.5763	0.0289
AT4G08850	-	Chr4:5636488-5640636	40.7396	71.89	0.81936	1.46523	0.04195
AT1G42990	ATBZIP60	Chr1:16135851-16137463	55.9575	98.7394	0.819295	1.58378	0.03215
AT3G49601	-	Chr3:18387301-18389564	13.5347	23.8314	0.8162	1.22612	0.02925
AT5G48850	ATSDI1	Chr5:19805436-19807759	64.3882	113.329	0.815645	1.26393	0.03885
AT5G62440	-	Chr5:25072467-25073991	17.5573	30.8778	0.8145	1.40681	0.03755
AT1G76820	-	Chr1:28837572-28842566	2.19	3.84973	0.813827	1.15128	0.04675
AT2G20020	CAF1	Chr2:8644385-8647191	13.8893	24.4074	0.813339	1.33214	0.0321
AT5G07980	-	Chr5:2549165-2555519	4.4416	7.802	0.812765	1.45442	0.03345
AT2G17410	ARID3	Chr2:7558976-7563752	12.5197	21.987	0.812454	1.57996	0.02955
AT3G05850	-	Chr3:1743412-1746785	5.72965	10.0559	0.811518	1.55463	0.03665
AT5G23150	HUA2	Chr5:7785834-7792489	8.44252	14.7853	0.80842	1.64769	0.0316
AT1G71720	-	Chr1:26983720-26985990	11.2955	19.7767	0.808059	1.29029	0.0343
AT2G27170	TTN7	Chr2:11609121-11617434	6.38442	11.1747	0.807612	1.56578	0.03075
AT4G31160	DCAF1	Chr4:15145852-15153075	5.99927	10.4959	0.806965	1.494	0.03015
AT1G19715	-	Chr1:6814792-6819542	23.3355	40.8103	0.806405	1.43462	0.0426
AT5G52750	-	Chr5:21384042-21384924	81.6968	142.737	0.805008	2.17674	0.0447
AT5G16730	-	Chr5:5497642-5500845	9.07025	15.8358	0.803973	1.36801	0.0335
AT4G38600	KAK	Chr4:18041030-18049292	29.425	51.3668	0.803795	1.40436	0.0495
AT1G08830	CSD1	Chr1:2827060-2838469	173.494	302.757	0.803276	1.81328	0.0497
AT3G04840	RPS3AA	Chr3:1329664-1331617	114.567	199.822	0.802524	1.40598	0.04825
AT1G31660	-	Chr1:11330955-11333540	10.8366	18.8936	0.801983	1.49506	0.0378
AT1G13110	CYP71B7	Chr1:4467219-4469033	45.7499	79.6635	0.80015	1.65106	0.0359
AT2G18196	-	Chr2:7920507-7922326	15.8929	27.6673	0.799797	1.50728	0.04545
AT1G57860	-	Chr1:21429897-21430865	30.9943	53.8832	0.797833	1.59267	0.03515
AT1G29940	NRPA2	Chr1:10479120-10486819	8.99561	15.6234	0.796419	1.4676	0.036
AT4G00238	-	Chr4:103822-105217	11.2076	19.4368	0.794316	1.41768	0.03985
AT2G39950	-	Chr2:16676541-16680489	40.0472	69.4382	0.794028	1.48783	0.0368
AT2G33430	DAL1	Chr2:14162666-14165042	51.3171	88.9765	0.793983	1.63869	0.03835
AT5G44800	CHR4	Chr5:18083418-18093452	5.59335	9.69504	0.793534	1.44149	0.03365
AT3G02760	-	Chr3:597358-600650	9.48041	16.4197	0.792403	1.25934	0.03685
AT5G55740	CRR21	Chr5:22561940-22564433	5.91667	10.2348	0.790629	1.22315	0.04365
AT4G17390	RPL15B	Chr4:9708683-9715612	78.2807	135.412	0.790622	1.45168	0.03985
AT1G74250	-	Chr1:27920327-27922414	6.71036	11.6054	0.790338	1.08919	0.03875
AT2G16640	ATTOC132	Chr2:7211111-7215553	9.83223	16.9949	0.789509	1.15124	0.0352
AT2G03070	MED8	Chr2:905618-909070	6.89462	11.917	0.78948	1.73412	0.04585
AT3G20100	CYP705A19	Chr3:7018994-7020901	15.3297	26.4943	0.789359	1.48838	0.0414
AT5G59850	RPS15AA	Chr5:24112199-24114449	87.3945	151.025	0.789174	1.42128	0.03875
AT2G36990	SIGF	Chr2:15537257-15540139	22.3721	38.6562	0.788999	1.47191	0.04095
AT1G73350	AT1G73350	Chr1:27575492-27577275	14.9304	25.779	0.787942	1.44124	0.04775
AT4G32620	-	Chr4:15731507-15737272	6.77493	11.6931	0.787381	1.53527	0.0315
AT1G56170	HAP5B	Chr1:21024763-21025883	31.3808	54.1593	0.787326	1.49034	0.0404
AT1G47500	ATRBP47C'	Chr1:17432517-17435064	14.0163	24.1875	0.787151	1.52307	0.04125
AT5G02860	-	Chr5:654101-656561	9.2259	15.9092	0.786103	1.44867	0.0386
AT3G44630	-	Chr3:16195954-16201225	19.7472	34.0438	0.785743	1.48879	0.0358
AT2G25670	-	Chr2:10928663-10931062	29.2603	50.4169	0.784962	1.48849	0.03325
AT1G07530	SCL14	Chr1:2313581-2316469	29.5474	50.9032	0.784724	1.49506	0.04045
AT4G38100	-	Chr4:17885339-17888204	31.8445	54.8273	0.783851	1.47766	0.04065
AT3G47370	RPS20B	Chr3:17453477-17454721	70.5172	121.391	0.783615	1.50225	0.0352
AT2G18940	-	Chr2:8203729-8206395	7.68856	13.2333	0.783386	1.35692	0.03865
AT4G17140	-	Chr4:9613329-9636873	4.09196	7.03328	0.781406	1.50103	0.0334
AT5G04670	-	Chr5:1337838-1340884	8.24867	14.1772	0.781338	1.32718	0.0377
AT3G13350	HMGB10	Chr3:4335474-4337986	12.9563	22.2483	0.780039	1.55308	0.0452
AT5G53150	-	Chr5:21554790-21557491	5.82106	9.99097	0.779344	1.19646	0.03925
AT4G00450	CRP	Chr4:202415-211003	7.93744	13.6221	0.779203	1.51485	0.03795
AT4G29410	RPL28C	Chr4:14468243-14470167	72.533	124.478	0.779184	1.4546	0.0392
AT3G22150	PCMP-E95	Chr3:7812943-7815928	8.32462	14.2856	0.779102	1.29849	0.0454
AT5G22450	-	Chr5:7437144-7443347	11.1701	19.1351	0.776576	1.33658	0.0398
AT3G57230	AGL16	Chr3:21177422-21180932	15.0206	25.7231	0.77612	1.42535	0.04405
AT1G60200	-	Chr1:22200732-22205288	18.8738	32.3109	0.775637	1.25976	0.03965
AT2G36620	RPL24A	Chr2:15350346-15351900	40.8889	69.9679	0.774983	1.67472	0.0417
AT4G30790	-	Chr4:14993085-14997785	8.88882	15.2078	0.774744	1.46587	0.0402
AT1G70200	-	Chr1:26432296-26434400	15.7334	26.9066	0.774134	1.30501	0.04025
AT5G13950	-	Chr5:4495970-4500725	15.1713	25.94	0.773837	1.4769	0.0367
AT1G32530	MIP1	Chr1:11759458-11762607	11.5233	19.6991	0.773576	1.21249	0.03585
AT2G39390	RPL35B	Chr2:16450659-16451878	52.0112	88.9073	0.773481	1.73585	0.0401
AT3G49990	-	Chr3:18532322-18534274	17.4432	29.7731	0.771348	1.33603	0.04065
AT1G79090	-	Chr1:29749111-29753307	28.57	48.7257	0.770185	1.44529	0.0375
AT5G52530	-	Chr5:21317139-21321236	21.0831	35.9465	0.769764	1.43454	0.0374
AT1G63700	EMB71	Chr1:23624665-23629112	10.9479	18.6579	0.769127	1.39954	0.04035
AT5G27030	TPR3	Chr5:9508097-9515407	6.93125	11.8086	0.768647	1.46064	0.04045
AT1G17360	-	Chr1:5946763-5951473	8.90943	15.176	0.768384	1.45617	0.0415
AT4G12770	-	Chr4:7506381-7511626	5.70469	9.71682	0.768335	1.47311	0.0388
AT3G21290	-	Chr3:7482130-7488935	3.7668	6.40919	0.766802	1.27668	0.04635
AT2G25170	PKL	Chr2:10712605-10723986	9.63719	16.3974	0.766786	1.48169	0.03605
AT3G20540	POLGAMMA1	Chr3:7168131-7173617	7.6986	13.0757	0.76422	1.4544	0.04225
AT3G23780	NRPD2A	Chr3:8567724-8574209	3.60918	6.1295	0.764097	1.40416	0.0473
AT2G03150	emb1579	Chr2:951932-959188	6.9483	11.7994	0.763977	1.29795	0.03975
AT3G05560	RPL22B	Chr3:1614177-1615506	83.7898	142.242	0.763506	1.48738	0.04045
AT1G26880	RPL34A	Chr1:9315382-9316729	80.387	136.399	0.7628	1.44732	0.03895
AT5G04800	RPS17D	Chr5:1388482-1389865	48.8904	82.8832	0.761529	1.43277	0.04415
AT3G23990	HSP60	Chr3:8668917-8672578	25.4523	43.1257	0.760752	1.33646	0.04455
AT4G02020	EZA1	Chr4:886599-891955	9.29383	15.7467	0.760699	1.31766	0.0397
AT1G69530	ATEXPA1	Chr1:26141835-26143500	85.9913	145.476	0.758518	1.40843	0.049
AT1G14580	-	Chr1:4989561-4992732	13.8278	23.377	0.757522	1.48995	0.04405
AT1G09590	RPL21A	Chr1:3106501-3107772	82.078	138.402	0.753793	1.75687	0.0456
AT3G10650	-	Chr3:3325169-3330892	14.5238	24.4869	0.753589	1.50876	0.04585
AT5G25520	-	Chr5:8885087-8889620	15.2823	25.7513	0.752782	1.45342	0.04415
AT1G05570	CALS1	Chr1:1647705-1659437	12.078	20.3276	0.751061	1.401	0.0483
AT5G25780	EIF3B-2	Chr5:8973266-8976869	8.93137	15.0267	0.750578	1.29109	0.0466
AT2G35040	-	Chr2:14765159-14768329	25.7552	43.3241	0.750304	1.41616	0.04365
AT3G06670	-	Chr3:2105458-2113698	25.866	43.3279	0.744239	1.39252	0.0487
AT1G06530	-	Chr1:2001593-2002596	33.5979	56.173	0.741505	1.17978	0.0455
AT4G27585	-	Chr4:13766762-13769961	17.0591	28.513	0.741077	1.48554	0.04695
AT5G22760	-	Chr5:7571634-7577866	7.91014	13.2051	0.739324	1.25565	0.04585
AT1G72320	APUM23	Chr1:27228152-27232999	9.04271	15.0914	0.738897	1.42142	0.0499
AT3G53230	CDC48D	Chr3:19723350-19726672	12.0927	20.1474	0.736451	1.20647	0.04985
AT2G33490	-	Chr2:14183551-14187869	10.0998	16.8261	0.736368	1.31258	0.0484
AT3G01320	SNL1	Chr3:106635-113618	9.61997	16.0084	0.734723	1.42554	0.04855
AT3G58110	-	Chr3:21516744-21519862	8.21879	13.5998	0.726586	1.3739	0.04845

## Sheet: Downregulated
Figure5-source data 2. Differentially expressed genes in pwr
Downregulated genes in pwr, p<0.05
Gene_ID	Gene	Locus	WT	pwr	log2(fold_change)	test_stat	p_value
AT3G52790	-	Chr3:19565866-19566354	2.76854	0	/	/	5e-05
AT5G51174	SNOR30	Chr5:20795935-20796051	30.1963	0	/	/	0.0153
AT1G76994	-	Chr1:28937636-28937798	14.4335	0	/	/	0.01915
AT1G07885	-	Chr1:2436466-2436959	41.4287	0	/	/	0.03385
AT1G29071	SNOR105	Chr1:10151667-10151774	52.6982	0	/	/	0.03385
AT5G18661	-	Chr5:6222519-6222678	6.43081	0	/	/	0.037
AT2G40420	-	Chr2:16877222-16879214	46.318	27.7847	-0.737285	-2.20988	0.0492
AT1G14670	-	Chr1:5037611-5040528	45.0935	26.7322	-0.754341	-1.67798	0.0435
AT3G51000	-	Chr3:18945024-18946621	97.3964	57.5367	-0.759387	-1.66029	0.0465
AT4G04692	-	Chr4:2375601-2376364	395.715	233.125	-0.763358	-1.35139	0.04855
AT4G08280	-	Chr4:5230325-5232196	95.3686	56.1162	-0.765096	-2.32334	0.0421
AT3G62650	-	Chr3:23168060-23169187	162.438	95.5481	-0.765586	-1.38131	0.03975
AT5G51550	EXL3	Chr5:20939493-20940895	36.48	21.4482	-0.766253	-1.59467	0.04655
AT4G34720	AVA-P1	Chr4:16567823-16569295	216.479	127.247	-0.766595	-2.06748	0.0446
AT1G73750	-	Chr1:27736629-27739079	51.1113	30.0163	-0.767898	-1.89446	0.03865
AT4G00560	-	Chr4:240659-242379	34.7732	20.3694	-0.771568	-1.42406	0.043
AT3G16190	-	Chr3:5489700-5491248	94.375	55.2131	-0.773395	-1.81722	0.0373
AT5G26667	PYR6	Chr5:9275946-9278596	40.8513	23.8981	-0.773488	-1.38238	0.03645
AT1G33470	-	Chr1:12144514-12147208	42.0861	24.565	-0.776738	-1.49227	0.03325
AT4G25570	ACYB-2	Chr4:13053685-13055623	169.432	98.8823	-0.77692	-1.79363	0.0459
AT2G34590	E1-BETA-2	Chr2:14568810-14570969	56.3476	32.834	-0.779164	-1.58158	0.03585
AT4G27450	-	Chr4:13727483-13728886	62.5974	36.4065	-0.781907	-1.71711	0.044
AT1G74520	ATHVA22A	Chr1:28007973-28009300	65.2889	37.9682	-0.782046	-2.08677	0.04005
AT2G01450	ATMPK17	Chr2:199510-203126	87.6048	50.9102	-0.783055	-1.39956	0.04695
AT3G05030	NHX2	Chr3:1393295-1397358	31.664	18.3948	-0.783548	-1.49643	0.0346
AT3G51430	YLS2	Chr3:19086451-19088110	100.868	58.542	-0.784924	-1.37777	0.0432
AT1G77590	LACS9	Chr1:29148255-29152315	9.78634	5.67162	-0.787007	-1.43298	0.0458
AT5G14680	-	Chr5:4730906-4733081	45.8956	26.5686	-0.788633	-1.80854	0.0338
AT2G20340	-	Chr2:8779734-8782772	47.938	27.7443	-0.788979	-1.78606	0.03685
AT1G76020	-	Chr1:28532096-28533567	40.4137	23.3763	-0.789795	-2.0694	0.04375
AT1G73480	-	Chr1:27628938-27632806	74.8959	43.1133	-0.796754	-1.75406	0.0382
AT5G52920	PKP1	Chr5:21463537-21466880	56.9151	32.7555	-0.797073	-1.34148	0.03535
AT3G62820	-	Chr3:23229748-23230501	53.8865	30.9687	-0.799113	-2.75261	0.04785
AT2G21620	RD2	Chr2:9248572-9250256	197.826	113.629	-0.799901	-1.50621	0.0482
AT1G70890	MLP43	Chr1:26725625-26726544	101.401	58.1773	-0.801548	-1.38896	0.0372
AT2G36320	SAP4	Chr2:15228787-15230496	82.5122	47.3261	-0.801972	-2.28027	0.0316
AT1G74920	ALDH10A8	Chr1:28139008-28142744	125.224	71.7516	-0.803426	-1.43445	0.0441
AT2G29340	-	Chr2:12597114-12599203	103.125	59.0833	-0.803576	-1.49928	0.03775
AT1G07750	-	Chr1:2404036-2405943	90.6444	51.9012	-0.80445	-1.51166	0.0375
AT1G08230	GAT1	Chr1:2583653-2586744	51.9068	29.7178	-0.804595	-1.4982	0.038
AT4G15780	ATVAMP724	Chr4:8979888-8981768	168.795	96.5747	-0.805551	-1.50121	0.04165
AT5G54390	AHL	Chr5:22085997-22088017	206.461	117.942	-0.807796	-1.29002	0.04745
AT4G32340	-	Chr4:15612583-15614305	228.199	130.333	-0.808084	-1.26198	0.0405
AT5G59130	-	Chr5:23870097-23873720	40.3413	23.0375	-0.808273	-1.52321	0.03495
AT2G39890	PROT1	Chr2:16655627-16658331	39.7278	22.6446	-0.810981	-1.54631	0.03115
AT3G18215	-	Chr3:6240849-6242573	66.5589	37.9314	-0.811237	-2.58542	0.02995
AT1G55920	ATSERAT2	Chr1:20912115-20913447	154.482	87.847	-0.81437	-1.49568	0.0493
AT3G20270	-	Chr3:7067056-7070946	10.6751	6.05957	-0.816964	-1.51077	0.03395
AT2G26980	CIPK3	Chr2:11514702-11518734	41.0884	23.282	-0.819518	-1.46032	0.03625
AT1G49032	-	Chr1:18138267-18139005	163.442	92.5757	-0.820077	-2.85268	0.03325
AT2G32090	-	Chr2:13644394-13645829	148.512	84.0878	-0.820614	-1.54493	0.0249
AT4G28250	ATEXPB3	Chr4:14000037-14002069	21.7085	12.286	-0.821247	-1.48713	0.0368
AT5G28830	-	Chr5:10856790-10858668	21.6757	12.2595	-0.822175	-1.60469	0.0439
AT1G76955	-	Chr1:28918809-28919545	110.185	62.2801	-0.823082	-3.6409	0.0404
AT1G56300	-	Chr1:21078819-21080423	57.6478	32.5596	-0.824184	-1.88607	0.03205
AT1G18590	SOT17	Chr1:6398579-6399942	108.803	61.3891	-0.825661	-1.5836	0.0305
AT1G55810	UKL3	Chr1:20860608-20864266	15.3516	8.65896	-0.826123	-1.47898	0.03705
AT4G04750	-	Chr4:2417887-2422624	17.7488	10.0106	-0.826199	-1.65531	0.0409
AT1G24764	ATMAP70-2	Chr1:8757863-8763355	7.52812	4.24576	-0.826267	-1.37347	0.04225
AT3G53620	AtPPa4	Chr3:19880503-19883672	35.4587	19.9562	-0.829303	-1.797	0.0442
AT4G37300	MEE59	Chr4:17554640-17555861	100.839	56.74	-0.829613	-1.89506	0.02745
AT1G53580	GLX2-3	Chr1:19991274-19993334	191.963	107.908	-0.831032	-1.4082	0.03785
AT5G40890	ATCLC-A	Chr5:16378894-16385319	65.5054	36.8143	-0.831348	-1.46185	0.03765
AT5G42825	-	Chr5:17171963-17172742	589.652	330.804	-0.833886	-3.03657	0.0384
AT1G73880	UGT89B1	Chr1:27784980-27786804	14.1899	7.95748	-0.834486	-1.67355	0.045
AT3G06550	-	Chr3:2039063-2042959	55.8571	31.3058	-0.83531	-1.55858	0.0305
AT5G02940	-	Chr5:682576-689702	49.6564	27.8064	-0.836562	-1.53565	0.0273
AT1G16400	CYP79F2	Chr1:5605158-5607473	11.6271	6.50873	-0.837046	-1.47018	0.04045
AT5G36160	TAT	Chr5:14233109-14235151	71.5466	40.0484	-0.837136	-2.06761	0.02715
AT4G21326	ATSBT3.12	Chr4:11345973-11349653	7.51702	4.20756	-0.837179	-1.59637	0.0397
AT5G23860	TUB8	Chr5:8042875-8044819	17.0384	9.52738	-0.838642	-1.56949	0.03295
AT1G48745	-	Chr1:18030703-18031439	45.903	25.6259	-0.840988	-2.72202	0.04185
AT1G61790	OST3B	Chr1:22814389-22815430	276.04	154.096	-0.841047	-3.45741	0.0296
AT2G43920	HOL2	Chr2:18189007-18191348	22.8924	12.7749	-0.841559	-1.40757	0.04735
AT4G32770	VTE1	Chr4:15804913-15807982	25.6766	14.2933	-0.845111	-1.39461	0.0255
AT2G46490	-	Chr2:19079405-19080053	73.8197	41.0634	-0.846155	-2.92601	0.03535
AT4G33000	CBL10	Chr4:15924348-15926628	26.4927	14.7336	-0.846487	-1.50179	0.04395
AT2G37200	-	Chr2:15621953-15623097	140.739	78.2251	-0.847318	-2.86265	0.0246
AT3G06500	-	Chr3:2012078-2015705	53.9331	29.9515	-0.84854	-1.26753	0.03335
AT1G65150	-	Chr1:24203840-24205775	14.1271	7.84438	-0.848738	-1.40639	0.04755
AT1G72450	JAZ6	Chr1:27274064-27276317	121.711	67.5139	-0.850198	-1.78308	0.03055
AT1G22530	PATL2	Chr1:7955492-7958442	16.4594	9.12638	-0.850794	-1.48839	0.03015
AT4G01870	-	Chr4:808375-810446	43.501	24.0939	-0.852384	-1.70326	0.03945
AT4G30910	-	Chr4:15042412-15045315	11.4362	6.33209	-0.852857	-1.53632	0.03055
AT3G21260	GLTP3	Chr3:7464019-7465785	31.6912	17.4729	-0.858958	-1.38132	0.0494
AT5G20520	WAV2	Chr5:6943153-6946454	96.0603	52.9373	-0.859656	-1.75384	0.0251
AT2G15970	COR413-PM1	Chr2:6950040-6951192	527.139	290.358	-0.860351	-1.37265	0.0314
AT1G09490	-	Chr1:3064123-3065937	66.7698	36.7462	-0.8616	-1.60279	0.02435
AT2G07671	-	Chr2:3251664-3252113	119.633	65.8037	-0.862372	-3.68082	0.03185
AT2G42530	COR15B	Chr2:17709035-17709945	263.187	144.74	-0.862625	-2.48257	0.02045
AT4G12420	SKU5	Chr4:7349266-7353135	12.9349	7.11172	-0.863002	-1.57718	0.0275
AT3G03780	ATMS2	Chr3:957084-960980	133	73.122	-0.863054	-1.52238	0.032
AT3G62550	-	Chr3:23135983-23137173	221.599	121.38	-0.86842	-1.94528	0.02195
AT5G49555	-	Chr5:20107228-20110636	10.3049	5.64026	-0.869502	-1.56066	0.04435
AT5G07220	ATBAG3	Chr5:2265255-2266967	59.2679	32.4286	-0.869986	-1.76161	0.02425
AT1G53000	KDSB	Chr1:19745045-19747245	21.0098	11.4921	-0.870423	-1.79514	0.03125
AT5G42250	-	Chr5:16894008-16897620	11.3817	6.2255	-0.870452	-1.31347	0.04785
AT4G15530	PPDK	Chr4:8864827-8870967	155.059	84.6784	-0.872748	-1.39536	0.04915
AT3G17340	-	Chr3:5920398-5926928	4.14766	2.26405	-0.873388	-1.43548	0.0381
AT1G76670	UDP-GALT2	Chr1:28772599-28774901	75.9026	41.3994	-0.874541	-2.18353	0.02075
AT3G15450	-	Chr3:5212983-5216261	141.491	77.1631	-0.874729	-1.90516	0.04195
AT5G66420	-	Chr5:26519769-26525081	18.6138	10.1294	-0.877829	-1.3689	0.0454
AT3G22460	OASA2	Chr3:7963536-7965907	31.7714	17.2875	-0.877999	-1.70218	0.0229
AT5G40390	SIP1	Chr5:16161514-16165357	19.322	10.5099	-0.878487	-1.88078	0.0218
AT5G03490	UGT89A2	Chr5:871459-873057	24.4663	13.3048	-0.878851	-1.83974	0.0237
AT1G12440	SAP1	Chr1:4241591-4243008	131.762	71.5371	-0.881173	-1.65226	0.02045
AT4G12910	scpl20	Chr4:7550432-7553332	41.8513	22.691	-0.88315	-1.93535	0.01965
AT3G15780	-	Chr3:5341425-5342557	128.979	69.8354	-0.885102	-3.18501	0.0221
AT4G32250	-	Chr4:15570043-15573323	49.1317	26.581	-0.886257	-1.62744	0.0297
AT3G28100	-	Chr3:10456098-10460965	62.4229	33.7647	-0.886561	-2.29279	0.01895
AT3G51840	ACX4	Chr3:19225359-19229163	129.142	69.7837	-0.888001	-1.53817	0.02715
AT5G44720	-	Chr5:18042970-18046931	85.4504	46.166	-0.888257	-1.66124	0.0295
AT4G31290	-	Chr4:15185800-15188484	17.3399	9.36784	-0.888304	-1.51716	0.0261
AT5G16450	-	Chr5:5373882-5375999	61.0949	33.0033	-0.888441	-1.66025	0.02085
AT1G58440	XF1	Chr1:21713841-21717290	10.5317	5.68403	-0.889746	-1.58796	0.03045
AT3G02180	SP1L3	Chr3:404732-405656	43.4517	23.4509	-0.88977	-1.56265	0.025
AT3G60130	BGLU16	Chr3:22210245-22213840	9.71809	5.24384	-0.890049	-1.41428	0.0489
AT4G09510	CINV2	Chr4:6021163-6023873	7.12695	3.84564	-0.89006	-1.43136	0.0479
AT5G14840	-	Chr5:4798328-4800738	12.2957	6.624	-0.892383	-2.10131	0.0278
AT3G10260	RTNLB8	Chr3:3171221-3172966	90.7207	48.8035	-0.894446	-1.71753	0.0172
AT1G23040	-	Chr1:8164958-8165862	69.5121	37.3726	-0.895283	-3.18757	0.0222
AT5G55120	VTC5	Chr5:22369094-22371867	34.551	18.5733	-0.895495	-1.85294	0.0159
AT3G27340	-	Chr3:10121233-10122951	46.0156	24.7176	-0.896583	-1.61625	0.02255
AT5G44530	-	Chr5:17937688-17941646	15.4025	8.26541	-0.898004	-1.89	0.01865
AT1G20490	-	Chr1:7097292-7099695	14.4592	7.7525	-0.899256	-1.9047	0.0308
AT5G67490	-	Chr5:26933949-26934952	50.0241	26.7444	-0.90339	-1.65429	0.0208
AT1G68110	-	Chr1:25524717-25526150	13.1057	7.00233	-0.904291	-1.68342	0.0353
AT1G68600	ALMT5	Chr1:25759841-25762934	87.2625	46.605	-0.904879	-1.98169	0.0204
AT5G39730	-	Chr5:15901678-15902870	85.2703	45.5308	-0.905203	-1.84457	0.01475
AT5G47560	ATTDT	Chr5:19287368-19290465	210.892	112.537	-0.906111	-1.52557	0.04345
AT3G43670	-	Chr3:15567098-15569901	21.4266	11.4334	-0.906148	-1.79416	0.01705
AT5G65280	GCL1	Chr5:26085972-26088153	17.7819	9.47671	-0.907955	-1.5925	0.02645
AT5G11790	NDL2	Chr5:3799549-3802792	23.8284	12.6911	-0.908859	-1.60785	0.0169
AT5G54380	THE1	Chr5:22077091-22079880	10.6375	5.66391	-0.909286	-1.85304	0.0249
AT2G26690	NRT1.4	Chr2:11347146-11351293	134.852	71.6387	-0.912562	-1.71379	0.0405
AT4G16690	ATMES16	Chr4:9392146-9393529	65.2845	34.632	-0.914637	-1.89328	0.0255
AT2G29350	SAG13	Chr2:12600913-12602556	246.577	130.696	-0.915826	-1.46652	0.03875
AT3G14220	-	Chr3:4732892-4734609	15.7923	8.37011	-0.9159	-2.04784	0.0293
AT3G23570	-	Chr3:8457777-8459691	146.569	77.6641	-0.916264	-2.13643	0.0155
AT1G78660	ATGGH1	Chr1:29585676-29588302	48.1816	25.5256	-0.916538	-1.72912	0.01605
AT2G43010	PIF4	Chr2:17886426-17889050	44.3469	23.4569	-0.918819	-1.49083	0.0224
AT2G01890	PAP8	Chr2:396767-399208	16.1409	8.5372	-0.918884	-1.47393	0.04315
AT3G25780	AOC3	Chr3:9409289-9410567	30.4382	16.097	-0.919091	-2.12993	0.03885
AT1G23050	-	Chr1:8168442-8169267	39.3476	20.8087	-0.919092	-2.85183	0.0305
AT3G19820	DWF1	Chr3:6879616-6882315	35.4675	18.7373	-0.92059	-1.7266	0.0138
AT3G06125	-	Chr3:1848847-1850596	612.465	323.417	-0.921233	-1.50507	0.0223
AT3G07460	-	Chr3:2384417-2385719	70.864	37.3854	-0.922577	-1.74634	0.01535
AT4G16980	-	Chr4:9556977-9557812	261.201	137.691	-0.923723	-4.37338	0.01485
AT1G30880	-	Chr1:10993194-10994125	160.956	84.8037	-0.924471	-2.08569	0.0137
AT1G43580	-	Chr1:16410531-16412728	25.2827	13.3171	-0.924874	-2.02253	0.0181
AT3G14595	-	Chr3:4908947-4910476	180.585	95.0918	-0.925287	-2.68294	0.01655
AT5G52320	CYP96A4	Chr5:21244977-21246682	27.3704	14.412	-0.925349	-1.79475	0.0144
AT5G07860	-	Chr5:2511441-2513095	10.8486	5.69753	-0.929098	-1.7751	0.0368
AT5G63850	AAP4	Chr5:25551054-25553520	104.091	54.5382	-0.932501	-2.01738	0.01855
AT3G53750	ACT3	Chr3:19915287-19917641	11.5352	6.01147	-0.940248	-1.83649	0.0284
AT4G25690	-	Chr4:13090208-13091798	31.0666	16.1839	-0.940807	-1.60698	0.0236
AT2G29310	-	Chr2:12590057-12591363	41.9224	21.8016	-0.943292	-1.67272	0.01755
AT1G47270	TLP6	Chr1:17326555-17328728	8.46488	4.40102	-0.94365	-1.48993	0.0333
AT3G10320	-	Chr3:3195313-3197346	20.7925	10.808	-0.943957	-1.74779	0.0301
AT2G15620	NIR1	Chr2:6810475-6812939	98.6637	51.1921	-0.946598	-1.46654	0.019
AT3G17860	JAZ3	Chr3:6119766-6123019	45.1238	23.3442	-0.950826	-1.71182	0.0111
AT3G22600	-	Chr3:8006507-8007471	132.221	68.389	-0.951117	-2.69292	0.01925
AT2G22980	SCPL13	Chr2:9778876-9783251	90.8261	46.939	-0.95232	-1.73924	0.01475
AT2G17230	EXL5	Chr2:7494535-7496016	8.93795	4.61804	-0.952662	-1.62219	0.03425
AT1G26670	VTI12	Chr1:9215900-9218010	184.289	95.1943	-0.95302	-1.75801	0.01715
AT2G39710	-	Chr2:16561787-16563380	27.0955	13.9908	-0.953577	-2.07944	0.01385
AT5G19120	-	Chr5:6414487-6415907	101.785	52.503	-0.955058	-2.06046	0.01355
AT1G24625	ZFP7	Chr1:8725882-8727212	58.1398	29.9849	-0.955292	-2.8116	0.0124
AT5G40830	-	Chr5:16354379-16356289	14.1161	7.27863	-0.955605	-1.63966	0.0251
AT5G09225	-	Chr5:2869361-2871190	93.2887	48.0843	-0.956138	-3.05787	0.0153
AT5G39610	ATNAC2	Chr5:15858399-15859788	42.0868	21.6827	-0.956824	-1.9662	0.02815
AT1G22430	-	Chr1:7919143-7921832	15.2031	7.81548	-0.959959	-1.59137	0.02605
AT4G15490	UGT84A3	Chr4:8852697-8854545	79.6078	40.9082	-0.960519	-1.95667	0.0132
AT4G15920	SWEET17	Chr4:9030516-9033395	69.4479	35.6774	-0.96092	-2.44705	0.01125
AT3G03870	-	Chr3:995216-997410	124.169	63.7354	-0.962133	-1.67268	0.0153
AT3G15630	-	Chr3:5296846-5297599	46.392	23.6762	-0.97044	-2.92588	0.01985
AT3G12730	-	Chr3:4047071-4048614	14.1031	7.19022	-0.971907	-1.80318	0.03125
AT2G40435	-	Chr2:16886823-16888638	17.2736	8.7986	-0.973224	-1.73705	0.02775
AT1G72120	-	Chr1:27132096-27133985	31.7425	16.1634	-0.973688	-2.14303	0.0155
AT3G61990	OMTF3	Chr3:22957053-22958995	20.5304	10.4504	-0.974197	-2.29262	0.01875
AT3G48360	BT2	Chr3:17908191-17910525	28.9949	14.7442	-0.975651	-1.90216	0.0136
AT5G52810	-	Chr5:21395943-21400603	43.001	21.8583	-0.976185	-1.74539	0.0141
AT5G49280	-	Chr5:19976593-19977449	56.1869	28.558	-0.976338	-2.84166	0.02175
AT2G25900	ATCTH	Chr2:11041330-11043209	30.3364	15.4107	-0.977118	-1.77964	0.0133
AT3G01970	WRKY45	Chr3:326396-327412	23.6305	11.9978	-0.977874	-1.66617	0.01955
AT3G02875	ILR1	Chr3:631912-634074	39.0963	19.837	-0.978837	-1.83077	0.0189
AT5G59150	ATRABA2D	Chr5:23876585-23878429	31.3974	15.892	-0.982346	-2.00476	0.0127
AT1G10670	ACLA-1	Chr1:3535382-3538439	56.3375	28.5124	-0.982506	-1.87465	0.00895
AT1G50290	-	Chr1:18627558-18628434	24.7556	12.5065	-0.985074	-2.45192	0.0256
AT5G59220	HAI1	Chr5:23894403-23896619	88.8525	44.8853	-0.985169	-1.67077	0.029
AT2G22990	SNG1	Chr2:9786315-9790179	320.31	161.798	-0.985277	-1.58276	0.02545
AT5G59440	ZEU1	Chr5:23971230-23972924	49.838	25.1497	-0.986707	-1.84361	0.0091
AT2G05632	-	Chr2:2087144-2088130	26.8931	13.5528	-0.988648	-2.89535	0.0238
AT5G67245	-	Chr5:26829162-26829662	36.0013	18.052	-0.995895	-2.56446	0.04435
AT5G48412	-	Chr5:19623515-19624232	349.615	175.194	-0.996812	-2.60211	0.0118
AT2G38540	LP1	Chr2:16130349-16131174	789.58	395.605	-0.997025	-2.719	0.0225
AT2G35860	FLA16	Chr2:15059336-15062122	14.6091	7.31488	-0.997964	-1.715	0.01845
AT3G46670	UGT76E11	Chr3:17191597-17195280	16.6669	8.34462	-0.998071	-1.72716	0.0317
AT2G23000	scpl10	Chr2:9792211-9795863	79.8771	39.9776	-0.998592	-1.99889	0.0222
AT2G05790	-	Chr2:2199218-2201486	8.45693	4.23236	-0.998673	-1.92408	0.02715
AT5G03285	-	Chr5:793513-793717	324.533	162.277	-0.99991	-11.1802	0.04675
AT1G30120	PDH-E1 BETA	Chr1:10584159-10586635	71.6532	35.8247	-1.00008	-2.02929	0.00805
AT2G07707	-	Chr2:3386291-3386768	38.7648	19.3786	-1.00028	-2.44781	0.0291
AT1G52720	-	Chr1:19640898-19641665	75.5274	37.7555	-1.00032	-2.96168	0.01015
AT5G47890	-	Chr5:19388736-19390629	191.224	95.549	-1.00095	-2.13657	0.0097
AT3G55290	-	Chr3:20502611-20503797	15.4754	7.73177	-1.0011	-1.51536	0.03205
AT1G78110	-	Chr1:29391826-29393334	10.1203	5.05547	-1.00133	-1.50241	0.01845
AT3G50685	-	Chr3:18834154-18834834	180.321	89.987	-1.00278	-2.58279	0.01
AT5G23750	-	Chr5:8009805-8011619	86.6873	43.2251	-1.00395	-1.94693	0.01165
AT1G12750	RBL6	Chr1:4344984-4348328	10.0513	5.01048	-1.00436	-1.64285	0.02325
AT1G21500	-	Chr1:7529881-7531025	138.211	68.887	-1.00457	-3.60211	0.00895
AT5G62700	TUB3	Chr5:25184396-25186711	33.7165	16.7664	-1.00788	-2.00277	0.00795
AT4G13800	-	Chr4:8001861-8004139	12.8473	6.37615	-1.01071	-1.99212	0.01865
AT1G80160	AT1G80160	Chr1:30151002-30152190	47.9999	23.8168	-1.01105	-1.4994	0.0267
AT1G50460	HKL1	Chr1:18693683-18697659	11.6079	5.74661	-1.01432	-1.41547	0.00995
AT1G20070	-	Chr1:6956520-6959123	48.6996	24.0566	-1.01748	-1.79605	0.0139
AT1G20950	PFP-ALPHA1	Chr1:7297238-7301415	14.0477	6.93508	-1.01835	-2.10664	0.01285
AT2G27690	CYP94C1	Chr2:11809305-11811215	4.56227	2.25196	-1.01857	-1.58568	0.04805
AT1G45165	-	Chr1:17090676-17091464	30.1414	14.8754	-1.01881	-1.4643	0.0393
AT4G30550	-	Chr4:14925409-14930156	45.3126	22.334	-1.02067	-2.01492	0.00955
AT2G46930	-	Chr2:19283518-19286347	7.13141	3.51102	-1.0223	-1.61542	0.03385
AT3G23810	SAHH2	Chr3:8587663-8589713	43.6286	21.4778	-1.02243	-2.06401	0.00775
AT1G13990	-	Chr1:4794755-4796597	151.876	74.6614	-1.02446	-1.6045	0.0128
AT5G46280	MCM3	Chr5:18769696-18773658	3.1837	1.56206	-1.02725	-1.49388	0.0457
AT3G44880	ACD1	Chr3:16382218-16386312	177.785	87.0431	-1.03033	-1.64976	0.0196
AT1G77420	-	Chr1:29093498-29095716	26.4285	12.9283	-1.03156	-2.19038	0.01
AT2G42580	TTL3	Chr2:17728714-17731718	4.60928	2.25271	-1.03288	-1.56204	0.02845
AT3G56130	-	Chr3:20826657-20829270	27.6058	13.4771	-1.03446	-1.90175	0.0071
AT5G25900	GA3	Chr5:9036017-9038406	19.6342	9.53816	-1.04159	-2.23837	0.0093
AT1G55675	-	Chr1:20803703-20804573	111.926	54.3113	-1.04322	-3.99529	0.0065
AT4G23870	-	Chr4:12414229-12415049	23.6812	11.4895	-1.04342	-1.89329	0.0138
AT5G39790	-	Chr5:15932713-15935261	14.3868	6.97989	-1.04347	-2.10539	0.0237
AT1G20430	-	Chr1:7083195-7083835	64.6755	31.3621	-1.04419	-3.15842	0.00975
AT4G33540	-	Chr4:16130823-16133960	37.2421	18.0422	-1.04556	-2.05964	0.00855
AT2G37770	AKR4C9	Chr2:15834866-15837001	62.2658	30.1451	-1.04652	-1.68678	0.01275
AT5G52120	AtPP2-A14	Chr5:21176421-21180310	9.29369	4.49104	-1.0492	-1.56934	0.02215
AT1G02400	ATGA2OX4	Chr1:486800-489577	30.4563	14.6885	-1.05205	-2.00304	0.02305
AT5G46250	-	Chr5:18755310-18758281	258.437	124.374	-1.05513	-1.59429	0.01675
AT2G29460	ATGSTU4	Chr2:12626535-12627678	41.849	20.0633	-1.06064	-1.92313	0.01465
AT1G17830	-	Chr1:6135802-6138432	8.33803	3.99377	-1.06195	-1.6102	0.0249
AT2G28910	CXIP4	Chr2:12415779-12417385	277.997	132.926	-1.06445	-1.17296	0.0163
AT2G48020	-	Chr2:19644099-19647180	25.5037	12.1797	-1.06623	-1.98005	0.0046
AT1G22400	UGT85A1	Chr1:7903659-7906673	31.4774	15.0243	-1.06702	-1.78582	0.011
AT5G57440	GS1	Chr5:23271126-23272929	11.578	5.52337	-1.06777	-2.15395	0.0301
AT2G33830	-	Chr2:14309483-14310351	284.58	135.6	-1.06948	-1.64333	0.00965
AT1G61667	-	Chr1:22767662-22768501	22.9411	10.9249	-1.07031	-2.48614	0.02595
AT2G29450	ATGSTU5	Chr2:12624585-12625637	435.055	206.9	-1.07226	-1.82792	0.0166
AT1G67365	-	Chr1:25238409-25243837	43.4372	20.6433	-1.07326	-2.88389	0.02635
AT4G08290	-	Chr4:5238905-5241034	69.9867	33.254	-1.07355	-1.92196	0.00725
AT1G72470	ATEXO70D1	Chr1:27283692-27285895	4.75047	2.25567	-1.07451	-1.69324	0.0289
AT4G20260	ATPCAP1	Chr4:10940745-10943561	271.585	128.904	-1.07511	-1.78303	0.0125
AT3G01490	-	Chr3:190871-193537	7.90186	3.74883	-1.07575	-1.49177	0.01375
AT2G43535	ATTI4	Chr2:18070972-18071676	16.0397	7.60892	-1.07588	-1.76668	0.03745
AT4G27410	RD26	Chr4:13707239-13709149	108.375	51.4096	-1.07593	-1.70952	0.0234
AT5G45280	-	Chr5:18345594-18349695	12.4505	5.8993	-1.07758	-1.66197	0.01975
AT5G59310	LTP4	Chr5:23925084-23925852	190.701	90.3108	-1.07834	-2.35435	0.0233
AT3G29810	COBL2	Chr3:11728112-11730239	5.88026	2.78233	-1.07959	-1.71896	0.042
AT3G13277	-	Chr3:4290081-4291595	7.06552	3.34157	-1.08027	-1.58702	0.0257
AT3G50970	LTI30	Chr3:18940776-18941554	181.02	85.5872	-1.08069	-2.06897	0.0208
AT5G45840	-	Chr5:18593916-18597995	5.44229	2.56559	-1.08493	-1.66122	0.01625
AT3G07800	-	Chr3:2489386-2491087	17.6635	8.32481	-1.08528	-2.53652	0.01005
AT1G32540	LOL1	Chr1:11767503-11769898	25.7995	12.1583	-1.0854	-1.93232	0.0072
AT1G66430	-	Chr1:24778270-24780629	13.4485	6.32426	-1.08848	-2.09251	0.0104
AT1G76650	CML38	Chr1:28766749-28768138	126.414	59.4117	-1.08933	-2.02347	0.02015
AT5G01320	T10O8_30	Chr5:129301-131625	5.66664	2.66154	-1.09023	-1.83521	0.0272
AT1G75680	AtGH9B7	Chr1:28417051-28419529	13.0759	6.12893	-1.0932	-2.03066	0.00765
AT4G22130	SRF8	Chr4:11723512-11727673	5.78674	2.71194	-1.09343	-1.72811	0.0192
AT3G48280	CYP71A25	Chr3:17879565-17881312	16.2644	7.62103	-1.09366	-1.8546	0.00715
AT2G25460	-	Chr2:10832753-10835483	6.63194	3.1072	-1.09382	-1.60233	0.0397
AT3G12120	FAD2	Chr3:3860284-3863050	578.281	270.912	-1.09395	-1.4927	0.02985
AT2G34560	AT2G34560	Chr2:14560162-14564782	28.5433	13.3361	-1.09781	-2.10722	0.01885
AT1G57590	-	Chr1:21327359-21329763	33.3858	15.593	-1.09833	-2.10951	0.00675
AT2G24630	ATCSLC08	Chr2:10471302-10474503	2.8715	1.34022	-1.09934	-1.65147	0.03865
AT3G54366	-	Chr3:20132885-20133750	325.437	151.742	-1.10076	-4.05958	0.00565
AT1G67910	-	Chr1:25471287-25472440	19.2457	8.96197	-1.10265	-1.57445	0.0215
AT5G27520	PNC2	Chr5:9714381-9716354	46.314	21.5558	-1.10337	-2.38519	0.00695
AT3G46370	-	Chr3:17051954-17055514	6.48696	3.01867	-1.10363	-1.82617	0.0197
AT3G60300	-	Chr3:22285262-22287511	118.256	55.0286	-1.10366	-1.85677	0.00535
AT5G65207	-	Chr5:26052244-26052644	39.7919	18.5093	-1.10423	-2.25533	0.0192
AT2G25625	-	Chr2:10906427-10907288	138.774	64.5163	-1.105	-2.06416	0.0073
AT4G09830	-	Chr4:6188766-6191664	150.296	69.684	-1.10891	-2.31529	0.00395
AT2G07732	-	Chr2:3468167-3468774	76.4201	35.426	-1.10914	-2.64065	0.0053
AT1G19960	-	Chr1:6928038-6928463	156.258	72.4	-1.10987	-2.14031	0.0097
AT2G07739	-	Chr2:3495441-3496110	30.4972	14.1296	-1.10996	-1.67289	0.02575
AT4G27560	UGT79B2	Chr4:13759840-13761559	27.9701	12.9111	-1.11527	-2.05174	0.00315
AT2G33815	-	Chr2:14305000-14306072	36.1508	16.6864	-1.11536	-1.94852	0.00935
AT5G08185	MIR162A	Chr5:2634100-2635438	11.7662	5.42779	-1.11622	-1.15927	0.02975
AT4G29700	-	Chr4:14543456-14545138	26.3735	12.1611	-1.11681	-2.22261	0.0039
AT1G13280	AOC4	Chr1:4547453-4548875	53.5941	24.708	-1.11709	-3.36505	0.0041
AT5G22500	FAR1	Chr5:7470442-7474120	6.74987	3.10909	-1.11837	-1.67351	0.03745
AT1G75750	GASA1	Chr1:28441525-28442429	113.573	52.2218	-1.12089	-2.0759	0.0037
AT5G22270	-	Chr5:7372232-7373102	21.94	10.0858	-1.12123	-1.98489	0.02005
AT1G64230	UBC28	Chr1:23833550-23835536	1551.64	713.002	-1.12182	-1.54384	0.03345
AT4G10030	-	Chr4:6268288-6273241	11.8189	5.42386	-1.12371	-1.85212	0.00895
AT1G58360	AAP1	Chr1:21676529-21680502	319.057	146.204	-1.12583	-1.87525	0.0241
AT1G73600	NMT3	Chr1:27669151-27673572	148.857	68.0468	-1.12933	-1.28612	0.04535
AT1G78490	CYP708A3	Chr1:29528252-29530665	23.8064	10.8803	-1.12963	-2.16815	0.00365
AT2G28760	UXS6	Chr2:12336187-12339027	4.80801	2.19699	-1.12991	-1.37598	0.0493
AT1G30260	-	Chr1:10651050-10651728	72.0265	32.8902	-1.13087	-3.66199	0.00515
AT1G16060	ADAP	Chr1:5508506-5511735	8.4321	3.84585	-1.13259	-1.58036	0.0219
AT2G05914	-	Chr2:2263150-2264542	15.6246	7.11421	-1.13504	-3.1179	0.0245
AT1G75300	-	Chr1:28253889-28257151	20.0754	9.13884	-1.13535	-1.54494	0.03335
AT5G41700	UBC8	Chr5:16675581-16677509	1878.85	853.677	-1.13808	-1.56322	0.0315
AT1G49240	ACT8	Chr1:18215871-18218313	190.605	86.5994	-1.13815	-2.00307	0.0067
AT4G15760	MO1	Chr4:8972648-8974690	94.2437	42.7891	-1.13915	-1.88489	0.00735
AT4G04925	-	Chr4:2506162-2506786	32.274	14.6532	-1.13915	-2.40264	0.01135
AT2G16990	-	Chr2:7383034-7387854	18.6313	8.44907	-1.14087	-2.0834	0.0038
AT1G62370	-	Chr1:23072574-23073189	31.7161	14.3573	-1.14344	-2.26159	0.0126
AT5G49360	BXL1	Chr5:20011878-20016742	79.0984	35.801	-1.14365	-2.19284	0.00605
AT5G66590	-	Chr5:26574180-26574874	35.1422	15.878	-1.14618	-3.07648	0.0132
AT2G28400	-	Chr2:12148303-12149052	109.568	49.4458	-1.1479	-2.56314	0.006
AT2G35710	-	Chr2:15010795-15014284	7.08682	3.19694	-1.14845	-1.46348	0.03355
AT4G15765	-	Chr4:8975403-8977211	20.3085	9.16113	-1.14849	-2.09959	0.00715
AT4G13575	-	Chr4:7892319-7893705	15.442	6.95875	-1.14996	-2.1196	0.0251
AT4G10960	UGE5	Chr4:6713556-6718555	11.8164	5.31681	-1.15215	-1.91033	0.0092
AT1G06640	-	Chr1:2032337-2034018	65.5998	29.4653	-1.15467	-2.19242	0.0024
AT3G17185	TASIR-ARF	Chr3:5861490-5862437	62.4379	28.0238	-1.15577	-1.91711	0.00915
AT1G17745	PGDH	Chr1:6100960-6105265	232.055	103.887	-1.15945	-1.87363	0.0156
AT4G15910	ATDI21	Chr4:9028460-9029423	30.6076	13.6898	-1.16079	-2.2538	0.008
AT4G02380	SAG21	Chr4:1046203-1046997	316.375	141.498	-1.16085	-1.79769	0.0173
AT4G39320	-	Chr4:18289054-18289857	13.3633	5.95705	-1.1656	-1.84092	0.0312
AT5G45820	CIPK20	Chr5:18586979-18588543	24.0896	10.717	-1.16851	-2.14302	0.0071
AT3G44798	-	Chr3:16342294-16343014	37.8884	16.8348	-1.17031	-3.43072	0.0103
AT1G47670	AATL1	Chr1:17536666-17539538	9.09795	4.0407	-1.17094	-2.49425	0.01615
AT2G47600	ATMHX	Chr2:19524159-19527413	38.9778	17.3085	-1.17118	-2.33892	0.00285
AT4G38770	PRP4	Chr4:18096808-18098565	69.6489	30.8419	-1.17521	-3.11467	0.00285
AT5G26622	-	Chr5:9355979-9357436	43.6877	19.3267	-1.17663	-2.00914	0.00435
AT4G12900	-	Chr4:7548819-7549974	16.1377	7.1338	-1.17769	-2.61975	0.02775
AT4G11211	-	Chr4:6836105-6836588	91.3173	40.3588	-1.17801	-4.30216	0.00575
AT1G47380	-	Chr1:17372536-17376075	4.11358	1.81369	-1.18147	-1.6656	0.0229
AT2G03980	-	Chr2:1259198-1262552	86.543	38.1318	-1.18242	-3.17611	0.0023
AT5G39090	-	Chr5:15643602-15645116	18.2703	8.04876	-1.18266	-2.45042	0.00545
AT2G19572	-	Chr2:8470373-8471735	42.2471	18.5967	-1.18381	-2.16766	0.00435
AT3G54600	-	Chr3:20210858-20213080	156.07	68.6974	-1.18386	-2.51498	0.0029
AT3G23805	RALFL24	Chr3:8586381-8587056	8.96015	3.94312	-1.18419	-1.64389	0.03995
AT4G13770	CYP83A1	Chr4:7990484-7992311	501.031	220.429	-1.18459	-1.68396	0.0127
AT5G65520	-	Chr5:26189724-26190591	33.3905	14.686	-1.185	-3.02492	0.0071
AT3G54890	LHCA1	Chr3:20339503-20341103	2035.98	894.594	-1.18642	-1.43734	0.046
AT5G43780	APS4	Chr5:17588789-17591535	69.8422	30.6762	-1.18698	-2.15253	0.00245
AT5G16250	-	Chr5:5310094-5310951	12.1068	5.29918	-1.19198	-2.77835	0.03235
AT1G29980	-	Chr1:10503277-10506117	6.42783	2.80883	-1.19436	-1.77635	0.024
AT5G25140	CYP71B13	Chr5:8672423-8674629	19.2138	8.37657	-1.19771	-2.02339	0.0028
AT2G06850	EXGT-A1	Chr2:2763525-2765720	11.8438	5.16092	-1.19844	-2.1618	0.0123
AT4G35630	PSAT	Chr4:16904058-16908357	102.489	44.614	-1.1999	-2.15897	0.0048
AT2G33570	-	Chr2:14217222-14219252	6.30602	2.74449	-1.20019	-2.17354	0.01855
AT1G65840	ATPAO4	Chr1:24489779-24493024	36.5594	15.8958	-1.2016	-2.29314	0.005
AT5G26000	TGG1	Chr5:9079504-9082384	168.197	73.0013	-1.20416	-1.99142	0.007
AT3G52250	-	Chr3:19376137-19383100	13.5471	5.8569	-1.20977	-2.15161	0.00175
AT3G23480	-	Chr3:8418800-8422916	16.1225	6.96711	-1.21044	-2.05229	0.00355
AT5G04950	NAS1	Chr5:1457644-1458890	125.391	54.089	-1.21302	-3.48996	0.00215
AT2G41312	-	Chr2:17225522-17226693	19.323	8.28911	-1.22103	-1.59152	0.03135
AT4G30270	MERI5B	Chr4:14819191-14820592	522.12	223.39	-1.22482	-2.57215	0.0109
AT4G00400	GPAT8	Chr4:174061-176853	4.59108	1.96105	-1.22721	-1.96495	0.0242
AT1G75900	-	Chr1:28499059-28501138	8.03131	3.42749	-1.22848	-1.99395	0.015
AT5G07460	PMSR2	Chr5:2360633-2362013	108.644	46.2358	-1.23253	-2.9615	0.0014
AT4G19810	-	Chr4:10763933-10765753	13.9021	5.91608	-1.23259	-2.47767	0.00935
AT1G68260	-	Chr1:25585775-25587658	31.5149	13.3851	-1.2354	-2.99718	0.00475
AT1G23480	ATCSLA03	Chr1:8333019-8336385	2.54393	1.07865	-1.23783	-1.48595	0.03495
AT5G35480	-	Chr5:13689203-13689558	384.5	162.961	-1.23846	-4.22337	0.0027
AT1G09310	-	Chr1:3009054-3009880	424.347	179.613	-1.24035	-2.3234	0.00335
AT4G24000	ATCSLG2	Chr4:12462029-12465625	75.6615	31.985	-1.24216	-2.11519	0.01095
AT1G41830	SKS6	Chr1:15603616-15607966	16.8141	7.09439	-1.24492	-2.50701	0.00225
AT5G66040	STR16	Chr5:26410519-26411355	572.543	241.199	-1.24716	-2.23982	0.00185
AT4G14010	RALFL32	Chr4:8092832-8093382	23.3887	9.82879	-1.25073	-2.48273	0.01525
AT4G28085	-	Chr4:13959969-13960574	38.1145	15.995	-1.25272	-1.83599	0.0138
AT4G18440	-	Chr4:10186130-10188909	126.397	53.0243	-1.25323	-2.48317	0.00155
AT2G23010	SCPL9	Chr2:9798842-9802674	15.0963	6.32719	-1.25455	-2.0205	0.005
AT5G42530	-	Chr5:17004737-17005393	1170.52	490.397	-1.25512	-2.94934	0.0136
AT5G17050	UGT78D2	Chr5:5607787-5609492	116.031	48.5373	-1.25735	-1.96243	0.00635
AT1G74458	-	Chr1:27986956-27987675	20.0023	8.36415	-1.25788	-2.57398	0.02325
AT5G13140	-	Chr5:4166608-4171794	6.48279	2.70948	-1.2586	-1.54759	0.03555
AT1G35320	-	Chr1:12959056-12962853	6.21303	2.59576	-1.25914	-1.89534	0.0259
AT1G23850	-	Chr1:8425738-8427235	10.2071	4.25978	-1.26072	-2.16981	0.00965
AT1G08200	AXS2	Chr1:2573847-2576714	173.009	72.0637	-1.26351	-2.54266	0.00255
AT3G20390	-	Chr3:7109948-7111824	178.516	74.3283	-1.26407	-2.7328	0.00105
AT5G46330	FLS2	Chr5:18791735-18795546	2.85879	1.18722	-1.26782	-2.15923	0.01335
AT1G18870	ICS2	Chr1:6515428-6519282	10.255	4.25571	-1.26885	-1.86392	0.0109
AT5G50915	BHLH137	Chr5:20710208-20712315	2.90918	1.20671	-1.26954	-1.18442	0.046
AT4G27740	-	Chr4:13839074-13839763	44.0588	18.2558	-1.27107	-2.69126	0.0043
AT2G33380	RD20	Chr2:14144830-14146471	728.002	301.605	-1.27128	-1.70192	0.0316
AT3G16800	-	Chr3:5721019-5723185	16.813	6.96162	-1.27208	-1.90009	0.0026
AT1G62660	BFRUCT3	Chr1:23199717-23203765	80.1181	33.1552	-1.27289	-2.6244	0.0026
AT5G09220	AAP2	Chr5:2866251-2869054	479.252	198.319	-1.27297	-2.27806	0.0089
AT5G47240	atnudt8	Chr5:19183600-19185644	50.1307	20.6899	-1.27677	-2.55515	0.0006
AT4G34060	DML3	Chr4:16314002-16319426	1.94712	0.803514	-1.27695	-1.63549	0.02225
AT4G35770	SEN1	Chr4:16944940-16946192	92.2292	38.0432	-1.27758	-2.18959	0.00145
AT1G62800	ASP4	Chr1:23252312-23257463	14.5337	5.99181	-1.27834	-1.84652	0.0137
AT1G44350	ILL6	Chr1:16834209-16838286	57.116	23.5398	-1.27879	-2.84304	0.0015
AT5G20270	HHP1	Chr5:6840832-6842858	10.4587	4.2979	-1.283	-2.26606	0.00975
AT3G26960	-	Chr3:9944667-9945579	57.8176	23.7006	-1.28659	-3.63516	0.00205
AT2G07774	-	Chr2:3303765-3304573	14.3164	5.8648	-1.28751	-1.54552	0.0326
AT1G54570	-	Chr1:20380477-20385125	79.2944	32.4708	-1.28807	-2.10491	0.0064
AT5G25590	-	Chr5:8906597-8909920	1.51886	0.620158	-1.29228	-1.14638	0.0292
AT4G16880	-	Chr4:9496184-9497313	33.2126	13.5404	-1.29446	-2.82961	0.00215
AT1G23120	-	Chr1:8198719-8199557	9.22295	3.75901	-1.29488	-2.00977	0.0298
AT4G37432	-	Chr4:17597109-17598958	110.127	44.8683	-1.2954	-1.71661	0.0379
AT3G25795	-	Chr3:9417550-9418705	5.86277	2.38771	-1.29596	-2.09625	0.04745
AT4G08685	SAH7	Chr4:5550428-5553151	54.0934	22.0296	-1.29601	-3.39934	0.00635
AT1G52565	-	Chr1:19579885-19580686	16.2556	6.61801	-1.29647	-2.33853	0.0167
AT1G29920	CAB2	Chr1:10474783-10475959	877.956	355.54	-1.30414	-1.92641	0.01365
AT3G55005	TON1B	Chr3:20383955-20386382	8.79695	3.55853	-1.30572	-1.9405	0.01275
AT4G25835	-	Chr4:13136106-13137859	3.10421	1.25521	-1.3063	-1.48415	0.0278
AT1G04680	-	Chr1:1303528-1307884	21.28	8.60281	-1.30662	-2.61424	0.0022
AT3G26840	-	Chr3:9892793-9898006	71.8354	28.9904	-1.30912	-2.08436	0.0077
AT4G33150	LKR/SDH	Chr4:15985188-15991538	117.327	47.3091	-1.31035	-1.86665	0.01975
AT5G05600	-	Chr5:1672119-1674739	145.234	58.3175	-1.31638	-2.46912	0.00205
AT4G29080	PAP2	Chr4:14323360-14325328	53.9131	21.6019	-1.31948	-3.02897	0.00095
AT4G38080	-	Chr4:17882963-17883612	14.8396	5.92015	-1.32575	-3.27239	0.03995
AT3G24927	-	Chr3:9103086-9103989	182.407	72.7007	-1.32712	-4.59568	0.00065
AT1G67865	-	Chr1:25446288-25446737	3473.14	1383.54	-1.32787	-2.48886	0.0104
AT3G49160	PKP4	Chr3:18221993-18224885	4.70706	1.87366	-1.32897	-1.9045	0.0097
AT2G15960	-	Chr2:6947308-6947688	1004.47	399.814	-1.32903	-3.11676	0.0013
AT5G59290	UXS3	Chr5:23915529-23918192	48.9432	19.4808	-1.32906	-2.48173	0.0011
AT3G17640	-	Chr3:6032392-6033583	16.8995	6.72318	-1.32977	-4.31018	0.01375
AT2G14750	APK	Chr2:6314031-6315766	316.632	125.879	-1.33077	-2.78931	0.0011
AT3G51660	-	Chr3:19164062-19165247	125.89	49.9754	-1.33287	-3.22471	0.00155
AT2G07723	-	Chr2:3441920-3445582	10.0335	3.98239	-1.33312	-2.16204	0.00265
AT3G60180	-	Chr3:22242503-22244061	27.3673	10.8526	-1.33441	-2.03883	0.00335
AT2G34300	-	Chr2:14473664-14477430	2.16083	0.856681	-1.33476	-1.5333	0.01905
AT1G04820	TUA4	Chr1:1356190-1358386	68.5687	27.111	-1.33867	-2.64172	0.0005
AT5G50950	FUM2	Chr5:20729611-20733926	248.46	98.2266	-1.33883	-2.08576	0.00315
AT5G63800	MUM2	Chr5:25530054-25535849	143.454	56.7024	-1.33911	-2.28054	0.0018
AT1G54100	ALDH7B4	Chr1:20195263-20199130	277.568	109.682	-1.33951	-2.04429	0.0116
AT1G77020	-	Chr1:28944842-28947031	5.30431	2.09222	-1.34213	-2.10037	0.0157
AT1G54040	ESP	Chr1:20170714-20173949	39.2502	15.4734	-1.34291	-2.28092	0.00045
AT3G55940	PLC7	Chr3:20747786-20750184	3.24092	1.27628	-1.34446	-1.6917	0.02185
AT3G54260	TBL36	Chr3:20085009-20086763	5.68654	2.23824	-1.34518	-1.74205	0.01745
AT2G07719	-	Chr2:3432794-3433495	11.4694	4.50686	-1.34759	-2.66855	0.0276
AT1G19540	-	Chr1:6765666-6767341	3.86074	1.51703	-1.34763	-1.88297	0.0498
AT2G34190	NAT2	Chr2:14436808-14439516	2.23528	0.877685	-1.34868	-1.83178	0.0486
AT2G39900	-	Chr2:16658655-16660437	5.14208	2.00833	-1.35636	-2.05329	0.03845
AT1G35720	ANNAT1	Chr1:13225196-13227195	403.264	157.267	-1.35851	-2.63088	0.00205
AT2G29170	-	Chr2:12541863-12542282	48.612	18.9477	-1.35929	-3.56503	0.0171
AT1G05340	-	Chr1:1558843-1559903	189.562	73.86	-1.35981	-3.08985	0.00465
AT2G07706	-	Chr2:3381900-3386102	2.30435	0.897305	-1.36069	-1.43469	0.0217
AT1G70210	CYCD1	Chr1:26439863-26442829	2.85037	1.10969	-1.36099	-1.6214	0.0194
AT1G71910	-	Chr1:27064931-27065947	8.97487	3.48527	-1.36462	-2.00372	0.0118
AT2G38500	-	Chr2:16117394-16119108	4.73904	1.83867	-1.36593	-1.6278	0.01965
AT2G30010	TBL45	Chr2:12805723-12809386	2.33727	0.906549	-1.36637	-1.59738	0.0487
AT4G22880	LDOX	Chr4:12004767-12006209	182.08	70.6056	-1.36672	-1.90127	0.0065
AT3G32980	PER32	Chr3:13526096-13529997	3.56791	1.37721	-1.37333	-2.12307	0.0412
AT2G33590	-	Chr2:14224267-14226602	65.5693	25.2817	-1.37493	-2.71131	0.0006
AT3G06433	-	Chr3:1958900-1962344	2.87317	1.10675	-1.37632	-2.24941	0.0114
AT2G05100	LHCB2.1	Chr2:1823239-1824425	1261.52	484.982	-1.37916	-2.43977	0.01065
AT1G21440	-	Chr1:7500844-7504175	95.4182	36.6569	-1.38018	-2.60202	0.00025
AT1G60810	ACLA-2	Chr1:22388526-22391165	3.63008	1.39382	-1.38096	-1.66932	0.0185
AT3G03470	CYP89A9	Chr3:824551-826437	255.29	98.0057	-1.3812	-2.04742	0.00295
AT2G47190	ATMYB2	Chr2:19376201-19377531	27.9099	10.6893	-1.38461	-2.53211	0.00155
AT5G17460	-	Chr5:5757097-5759795	24.1669	9.25453	-1.3848	-2.53386	0.0005
AT2G14890	AGP9	Chr2:6399620-6401059	29.3737	11.2349	-1.38654	-1.95966	0.00505
AT2G35150	EXL1	Chr2:14817046-14818211	2.17376	0.826047	-1.3959	-1.14854	0.0476
AT1G32560	-	Chr1:11774483-11775279	9.67915	3.67686	-1.39641	-2.21382	0.0273
AT4G18670	LRX5	Chr4:10275461-10278491	3.88984	1.4731	-1.40085	-3.02861	0.01485
AT3G57010	-	Chr3:21095653-21097451	6.58167	2.49222	-1.40102	-1.95841	0.0209
AT1G62560	FMO GS-OX3	Chr1:23159822-23162649	80.1956	30.2282	-1.40763	-2.69891	0.0005
AT2G32150	-	Chr2:13659005-13660764	87.5481	32.9206	-1.41109	-3.16046	0.0003
AT3G08940	LHCB4.2	Chr3:2717674-2722624	1916.48	720.419	-1.41155	-2.7256	0.0126
AT4G39363	-	Chr4:18305255-18305375	684.264	257.178	-1.41179	-39.2362	0.03725
AT4G18780	CESA8	Chr4:10311029-10316790	1.50444	0.565175	-1.41246	-1.47532	0.04205
AT4G32810	CCD8	Chr4:15828227-15831485	24.7497	9.28511	-1.41442	-2.32237	0.0031
AT2G27402	-	Chr2:11723524-11724362	4.09739	1.53651	-1.41505	-1.57012	0.04335
AT3G62290	ARFA1E	Chr3:23051543-23053817	2520.64	944.8	-1.41571	-1.7179	0.01555
AT1G11175	-	Chr1:3744857-3745655	112.143	42.0112	-1.41649	-3.29421	0.0005
AT2G45470	FLA8	Chr2:18742539-18744111	61.0588	22.8178	-1.42004	-5.74241	0.00035
AT4G30660	-	Chr4:14955372-14956790	90.0035	33.5682	-1.42289	-4.36618	0.0082
AT3G02640	-	Chr3:564883-565708	6.04473	2.25423	-1.42304	-2.71031	0.049
AT5G44400	-	Chr5:17886193-17888480	15.9303	5.94007	-1.42322	-2.76963	0.0008
AT4G18360	GLO5	Chr4:10145918-10148682	11.8454	4.4093	-1.4257	-2.13372	0.0037
AT4G10390	-	Chr4:6441672-6443435	3.13711	1.16669	-1.42702	-1.91183	0.02785
AT1G73330	ATDR4	Chr1:27568717-27569717	261.118	97.0422	-1.42802	-3.22381	0.00045
AT3G27400	-	Chr3:10140322-10143225	19.0256	7.05107	-1.43203	-2.87729	0.00125
AT2G01610	-	Chr2:273916-274820	21.958	8.12753	-1.43386	-2.83271	0.0029
AT4G25830	-	Chr4:13133528-13135024	5.29179	1.95663	-1.43539	-2.07744	0.0303
AT3G23880	-	Chr3:8621985-8623162	5.34476	1.97529	-1.43606	-1.94113	0.0237
AT5G66080	-	Chr5:26423418-26425406	3.57771	1.32087	-1.43755	-2.02754	0.02095
AT2G14247	-	Chr2:6034347-6034835	45.3181	16.7312	-1.43755	-6.74384	0.02155
AT4G11910	-	Chr4:7156251-7158042	52.9309	19.4626	-1.4434	-2.85497	0.00105
AT4G38932	-	Chr4:18149533-18152569	159.227	58.4697	-1.44532	-2.20718	0.0031
AT1G52000	-	Chr1:19333158-19336115	280.548	103.013	-1.44542	-1.95651	0.0027
AT2G22900	GT7	Chr2:9744224-9746292	7.40504	2.71864	-1.44562	-2.27944	0.00585
AT1G73325	-	Chr1:27567517-27568186	67.8363	24.8596	-1.44825	-4.21329	0.00095
AT5G26940	-	Chr5:9480572-9482790	30.8529	11.3063	-1.44828	-2.60671	0.00055
AT4G32980	ATH1	Chr4:15914721-15918044	20.2116	7.38979	-1.45158	-3.46806	0.00075
AT5G61890	ERF114	Chr5:24852638-24853910	4.00422	1.46232	-1.45326	-1.72709	0.0356
AT4G39940	AKN2	Chr4:18519716-18521568	238.635	86.9535	-1.45649	-3.33548	0.00055
AT5G24770	VSP2	Chr5:8500475-8502224	808.016	293.657	-1.46025	-2.03513	0.00455
AT4G34650	SQS2	Chr4:16542376-16545121	3.51883	1.27432	-1.46537	-2.03603	0.02525
AT5G54270	LHCB3	Chr5:22038272-22046298	2522.74	912.865	-1.46652	-1.83199	0.01845
AT4G23420	-	Chr4:12225514-12228718	26.7626	9.66444	-1.46946	-2.68917	0.00015
AT1G19570	DHAR1	Chr1:6773301-6774528	1256.64	453.664	-1.46988	-2.14877	0.00325
AT1G69587	-	Chr1:26175653-26179351	6.79788	2.44756	-1.47374	-1.99904	0.02965
AT4G36850	-	Chr4:17353290-17355891	13.1509	4.7005	-1.48428	-2.50777	0.0036
AT3G05640	-	Chr3:1640392-1643253	10.5458	3.76644	-1.48539	-2.30381	0.00215
AT2G36570	-	Chr2:15335495-15337927	4.29442	1.5321	-1.48695	-1.95548	0.0056
AT4G15440	HPL1	Chr4:8835494-8838676	43.8582	15.6334	-1.48822	-3.6189	0.0002
AT2G47670	-	Chr2:19543990-19544806	6.93849	2.4706	-1.48976	-2.75091	0.0341
AT4G29905	-	Chr4:14626920-14627631	50.9423	18.1312	-1.49039	-3.5631	0.0009
AT4G12030	BAT5	Chr4:7210917-7212992	205.259	73.0544	-1.4904	-2.42548	0.0001
AT2G16850	PIP3B	Chr2:7301580-7303437	4.22017	1.50035	-1.492	-2.23001	0.0299
AT1G16850	-	Chr1:5764806-5765651	114.091	40.5364	-1.4929	-3.23378	0.00085
AT4G23600	CORI3	Chr4:12310618-12313212	1342.9	476.113	-1.49598	-1.6516	0.01365
AT3G23090	AT3G23090	Chr3:8214300-8217087	2.0119	0.713227	-1.49613	-1.40118	0.04365
AT1G55120	ATFRUCT5	Chr1:20566029-20569286	9.63877	3.41084	-1.49872	-2.38106	0.0015
AT2G07798	-	Chr2:3357618-3361102	4.35076	1.53784	-1.50036	-1.69321	0.01095
AT1G60270	BGLU6	Chr1:22221676-22224257	4.02314	1.41852	-1.50393	-1.83448	0.01575
AT3G16460	-	Chr3:5592581-5595717	13.3967	4.72034	-1.50491	-2.64964	0.0005
AT5G58660	-	Chr5:23701466-23703988	2.92165	1.02906	-1.50546	-1.68629	0.0316
AT2G26355	-	Chr2:11220707-11223213	285.936	100.521	-1.5082	-4.90487	0.0001
AT1G48770	-	Chr1:18040284-18040916	6.46973	2.27002	-1.511	-1.73486	0.0317
AT4G13710	-	Chr4:7962429-7966518	2.01393	0.704756	-1.51482	-1.68422	0.02605
AT1G45616	AtRLP6	Chr1:17183549-17186534	2.49879	0.872819	-1.51747	-2.71971	0.01545
AT5G41120	-	Chr5:16455187-16459237	8.86612	3.09598	-1.51791	-2.60448	0.0014
AT4G30460	-	Chr4:14888979-14889802	77.7972	27.1571	-1.51839	-2.6852	0.0005
AT1G31550	-	Chr1:11295524-11297379	29.5805	10.3079	-1.5209	-2.68711	5e-05
AT2G38240	-	Chr2:16012534-16014753	23.5569	8.20495	-1.52158	-2.55284	0.0022
AT5G09530	-	Chr5:2959733-2961271	21.0851	7.32574	-1.52518	-2.89195	0.0008
AT4G20370	TSF	Chr4:11000770-11002996	4.66794	1.61996	-1.52683	-1.61801	0.0338
AT3G06035	-	Chr3:1823098-1824216	29.3675	10.1819	-1.52822	-4.08759	0.0028
AT1G72260	THI2.1	Chr1:27198432-27199444	9.00441	3.12063	-1.5288	-2.40884	0.01085
AT1G64660	ATMGL	Chr1:24028917-24030780	25.2565	8.69886	-1.53776	-2.40016	0.0004
AT2G21650	MEE3	Chr2:9259582-9260656	41.3284	14.2302	-1.53817	-3.87369	0.00365
AT2G45450	ZPR1	Chr2:18733274-18734127	29.7872	10.2517	-1.53883	-3.50114	0.00265
AT2G16630	-	Chr2:7209238-7211037	5.13194	1.76209	-1.54221	-2.15329	0.017
AT1G49500	-	Chr1:18321294-18322284	200.273	68.4613	-1.54861	-4.11374	0.0002
AT1G08890	SUGTL4	Chr1:2848347-2852270	20.9423	7.149	-1.55061	-2.86626	0.0001
AT3G55090	ABCG16	Chr3:20416341-20418552	3.82928	1.30538	-1.5526	-2.632	0.01115
AT1G19670	ATCLH1	Chr1:6803610-6805044	222.785	75.8636	-1.55417	-3.06203	0.0001
AT5G12110	-	Chr5:3914467-3915968	26.8281	9.12568	-1.55574	-2.8023	0.0005
AT3G44860	FAMT	Chr3:16379632-16381070	122.511	41.6242	-1.55741	-3.1365	0.00025
AT4G06744	-	Chr4:4070812-4072305	7.9865	2.7056	-1.56161	-2.79381	0.00505
AT1G20190	ATEXPA11	Chr1:6998488-6999817	6.59583	2.2314	-1.5636	-2.48067	0.0117
AT1G29910	CAB3	Chr1:10472279-10473299	2473.63	836.239	-1.56464	-2.26915	0.01475
AT5G06870	PGIP2	Chr5:2133917-2135166	62.5414	21.1194	-1.56624	-5.15987	0.0003
AT5G15970	KIN2	Chr5:5211910-5212665	3464.64	1164.72	-1.57272	-3.73374	0.00195
AT3G15950	NAI2	Chr3:5397568-5402652	2.9087	0.975643	-1.57595	-1.9739	0.00845
AT5G66620	DAR6	Chr5:26588584-26592006	1.25725	0.421499	-1.57667	-1.27801	0.0385
AT1G61890	-	Chr1:22867769-22871280	92.0414	30.8476	-1.57713	-2.7825	0.0017
AT2G22930	UGT79B8	Chr2:9759672-9761163	3.538	1.18328	-1.58015	-1.99335	0.0177
AT3G58990	IPMI1	Chr3:21797057-21798303	183.438	61.2407	-1.58273	-4.65323	0.0001
AT3G52370	FLA15	Chr3:19417489-19419782	4.97391	1.65876	-1.58427	-2.65131	0.01245
AT1G70700	JAZ9	Chr1:26654767-26657064	337.654	112.459	-1.58615	-2.67062	0.00025
AT5G67180	TOE3	Chr5:26799765-26804249	11.905	3.95746	-1.58892	-2.04809	0.0052
AT1G57770	-	Chr1:21395195-21398280	18.4039	6.11646	-1.58924	-2.79697	0.00025
AT3G14360	-	Chr3:4791588-4794417	4.42504	1.46839	-1.59145	-1.97416	0.00815
AT4G12880	ENODL19	Chr4:7544380-7545327	36.5203	12.1002	-1.59367	-2.37451	0.0004
AT2G29290	-	Chr2:12585855-12587742	15.583	5.12231	-1.60511	-2.42424	0.00095
AT4G02280	SUS3	Chr4:994926-998967	19.9382	6.55187	-1.60556	-2.5709	0.0009
AT4G32000	-	Chr4:15473970-15476685	5.61485	1.8421	-1.6079	-1.99644	0.0095
AT1G72645	-	Chr1:27348380-27349219	143.201	46.8781	-1.61106	-6.1762	5e-05
AT2G41540	GPDHC1	Chr2:17326092-17328902	4.07392	1.33279	-1.61197	-2.05988	0.0082
AT5G03530	ATRAB ALPHA	Chr5:885521-887390	8.72496	2.85249	-1.61293	-2.38107	0.00365
AT2G05995	-	Chr2:2325775-2326876	7.8316	2.55811	-1.61423	-2.71562	0.02815
AT2G02780	-	Chr2:781846-784646	1.74466	0.569744	-1.61456	-2.11449	0.02575
AT1G62290	APA2	Chr1:23009910-23013529	7.24891	2.36722	-1.61457	-2.26418	0.00185
AT5G22740	ATCSLA02	Chr5:7554927-7560073	12.9345	4.21369	-1.61806	-2.69087	0.00015
AT1G45130	BGAL5	Chr1:17065251-17069262	2.42547	0.789029	-1.62011	-2.01767	0.0079
AT1G56720	-	Chr1:21263419-21266368	2.19836	0.714466	-1.62149	-1.75423	0.0169
AT1G22740	RAB7	Chr1:8049099-8050708	12.6595	4.11151	-1.62248	-2.95595	0.0039
AT2G26330	ER	Chr2:11208182-11213971	8.83574	2.86603	-1.6243	-3.33349	0.00045
AT1G22590	AGL87	Chr1:7981739-7984334	9.7733	3.16067	-1.62862	-1.93151	0.01035
AT2G06050	OPR3	Chr2:2359113-2362302	136.991	44.251	-1.6303	-2.9298	5e-05
AT3G55240	-	Chr3:20473540-20474763	123.748	39.9398	-1.63151	-3.87128	0.0001
AT5G05270	-	Chr5:1563319-1565007	44.5123	14.3354	-1.63462	-1.99905	0.0003
AT4G13560	UNE15	Chr4:7879560-7880383	7.30223	2.34224	-1.64045	-2.82615	0.04195
AT5G06270	-	Chr5:1912549-1913674	3.08872	0.990661	-1.64054	-2.25124	0.042
AT5G67080	MAPKKK19	Chr5:26772725-26773760	10.1568	3.25409	-1.64212	-2.37022	0.0048
AT1G79760	DTA4	Chr1:30012047-30013495	1.80509	0.575915	-1.64814	-1.82535	0.0422
AT4G27435	-	Chr4:13723793-13725137	11.6418	3.70126	-1.65322	-3.01452	0.0069
AT2G42540	COR15A	Chr2:17711031-17712330	934.085	295.883	-1.65853	-2.8139	0.00025
AT3G17120	-	Chr3:5841095-5843485	7.00699	2.21804	-1.65951	-2.30563	0.003
AT5G10625	FLP2	Chr5:3358786-3359781	46.2839	14.6297	-1.66161	-3.27917	0.00015
AT1G29160	DOF1.5	Chr1:10183796-10184324	10.6697	3.37207	-1.66181	-3.52809	0.0277
AT1G17420	LOX3	Chr1:5977410-5981480	44.9217	14.1633	-1.66526	-2.84842	0.00055
AT1G64110	-	Chr1:23796718-23801725	7.30363	2.29694	-1.6689	-2.67209	0.0006
AT4G23670	-	Chr4:12332559-12333804	630.075	197.943	-1.67044	-3.23983	0.00015
AT5G41460	-	Chr5:16589597-16592241	3.61578	1.13361	-1.67338	-2.61403	0.0139
AT3G07320	-	Chr3:2332021-2334074	1.44457	0.451519	-1.67779	-2.04825	0.0414
AT3G51450	-	Chr3:19090946-19092509	45.3075	14.1314	-1.68084	-3.70938	0.0001
AT2G05070	LHCB2.2	Chr2:1799233-1800392	622.799	194.002	-1.6827	-3.47421	0.00015
AT3G02885	GASA5	Chr3:638020-639055	16.1214	5.02103	-1.68293	-4.64722	0.02815
AT4G21650	-	Chr4:11501197-11504678	40.4277	12.5897	-1.6831	-3.31666	5e-05
AT5G52250	RUP1	Chr5:21216854-21218226	2.26615	0.702718	-1.68922	-1.71199	0.0242
AT5G44050	-	Chr5:17722483-17726379	3.97286	1.23067	-1.69074	-2.5106	0.01715
AT3G25760	AOC1	Chr3:9403882-9405250	454.307	140.597	-1.6921	-5.11986	0.0001
AT5G03760	ATCSLA09	Chr5:985674-990549	12.8857	3.98409	-1.69345	-3.07231	5e-05
AT2G32690	ATGRP23	Chr2:13863716-13864596	45.1469	13.909	-1.6986	-2.07281	5e-05
AT1G34760	GRF11	Chr1:12743820-12745648	7.04484	2.16836	-1.69997	-1.9702	0.00775
AT2G06255	ELF4-L3	Chr2:2457572-2459811	12.0401	3.70162	-1.70162	-2.4684	0.0057
AT3G21190	-	Chr3:7432298-7434665	16.7455	5.1473	-1.70188	-3.49334	5e-05
AT1G06520	ATGPAT1	Chr1:1993977-1996112	10.2075	3.13591	-1.70267	-2.65526	0.00165
AT4G14040	EDA38	Chr4:8100348-8102875	218.612	67.1563	-1.70278	-3.24384	5e-05
AT4G16590	ATCSLA01	Chr4:9345149-9349221	12.017	3.68577	-1.70504	-2.32154	0.00095
AT4G37450	AGP18	Chr4:17605757-17606755	9.42477	2.88322	-1.70878	-4.19368	0.0246
AT3G21500	DXPS1	Chr3:7573064-7576623	2.95011	0.897954	-1.71606	-2.09363	0.00735
AT4G24130	-	Chr4:12527752-12528593	12.6921	3.85615	-1.71869	-2.44817	0.00295
AT3G44550	FAR5	Chr3:16138016-16141546	4.28807	1.30156	-1.72008	-2.38993	0.0104
AT3G22740	HMT3	Chr3:8032958-8035809	60.315	18.2835	-1.72197	-3.13613	0.0001
AT1G16370	ATOCT6	Chr1:5596693-5598447	2.24303	0.678784	-1.72443	-2.36128	0.0288
AT1G11580	ATPMEPCRA	Chr1:3888689-3890811	116.805	35.2648	-1.72781	-3.59294	0.0001
AT2G14878	-	Chr2:6392166-6393042	379.868	114.685	-1.72782	-4.05677	5e-05
AT3G55500	ATEXPA16	Chr3:20574830-20576182	6.20864	1.86941	-1.73169	-2.38701	0.00565
AT4G36950	MAPKKK21	Chr4:17422571-17423901	15.396	4.61878	-1.73697	-2.57069	0.0004
AT5G47550	CYS5	Chr5:19286449-19286995	204.79	60.9822	-1.74769	-5.24402	5e-05
AT4G32800	ERF043	Chr4:15819523-15820871	7.31183	2.16854	-1.75351	-2.55284	0.0022
AT5G39520	-	Chr5:15821441-15825492	162.624	48.1759	-1.75515	-1.87243	0.0473
AT1G06620	-	Chr1:2025600-2027271	16.6278	4.91511	-1.7583	-2.88852	0.00035
AT5G05640	-	Chr5:1684565-1685812	3.21082	0.946746	-1.76189	-2.47808	0.02155
AT2G01008	-	Chr2:1024-2810	15.9346	4.68005	-1.76757	-2.83662	0.00045
AT2G46640	-	Chr2:19148661-19151080	25.2792	7.42346	-1.76779	-2.77685	0.00015
AT2G01021	-	Chr2:6570-6672	45631.4	13399.2	-1.76788	-143.142	5e-05
AT1G10585	-	Chr1:3493939-3495144	11.621	3.40995	-1.76891	-2.64163	0.00765
AT1G78370	ATGSTU20	Chr1:29484268-29485290	374.657	109.596	-1.77338	-2.77084	5e-05
AT4G34250	KCS16	Chr4:16394707-16396495	2.03698	0.594492	-1.7767	-2.08457	0.02155
AT1G09240	NAS3	Chr1:2984880-2986130	178.47	52.0541	-1.7776	-3.71949	0.0002
AT3G41768	-	Chr3:14197676-14199484	797.926	232.47	-1.77921	-2.27448	0.00195
AT3G48020	-	Chr3:17724589-17725198	52.66	15.3122	-1.78202	-4.15124	0.0001
AT5G44260	-	Chr5:17829625-17831225	12.0241	3.49596	-1.78217	-4.15316	0.00225
AT3G32990	-	Chr3:13534182-13536711	1.1714	0.338596	-1.79059	-1.82489	0.01985
AT1G19200	-	Chr1:6625019-6625856	49.1544	14.1974	-1.7917	-3.50764	0.0004
AT2G32487	-	Chr2:13791886-13793177	74.5483	21.5317	-1.79171	-5.16755	0.00015
AT2G43530	ATTI3	Chr2:18070055-18070718	408.577	117.74	-1.795	-5.65474	5e-05
AT1G59640	ZCW32	Chr1:21909174-21911201	7.43111	2.13948	-1.79632	-2.22431	0.003
AT2G46650	B5 #1	Chr2:19151645-19152600	322.091	92.7158	-1.79658	-5.47392	5e-05
AT1G78850	-	Chr1:29641925-29643431	100.294	28.823	-1.79894	-3.65631	5e-05
AT5G15960	KIN1	Chr5:5209897-5210727	186.106	53.3109	-1.80362	-4.43183	0.0002
AT5G60142	-	Chr5:24216179-24217691	2.39836	0.686082	-1.8056	-1.51834	0.0189
AT3G15680	-	Chr3:5315000-5316466	8.37515	2.39063	-1.80872	-2.95469	0.0063
AT2G44130	-	Chr2:18253496-18258035	17.2435	4.92133	-1.80893	-1.60766	0.0336
AT1G74290	-	Chr1:27931835-27934268	4.64966	1.3255	-1.81058	-2.23062	0.0094
AT2G36270	ABI5	Chr2:15204763-15207528	0.864221	0.246003	-1.81273	-1.12098	0.03785
AT1G53070	-	Chr1:19778332-19779373	7.41529	2.10995	-1.8133	-3.42691	0.0101
AT2G28250	NCRK	Chr2:12043481-12046537	1.24332	0.353284	-1.8153	-1.7156	0.02555
AT4G34900	ATXDH2	Chr4:16625554-16631327	1.5431	0.434302	-1.82906	-2.12193	0.0051
AT1G05620	URH2	Chr1:1679157-1681710	14.1033	3.95446	-1.83448	-2.68108	0.00055
AT2G04780	FLA7	Chr2:1676741-1678455	6.22637	1.74424	-1.8358	-2.01681	0.0076
AT5G27360	SFP2	Chr5:9657025-9662559	16.463	4.59346	-1.84157	-3.33674	5e-05
AT4G14090	UGT75C1	Chr4:8120717-8123835	110.159	30.4462	-1.85525	-2.29647	0.0005
AT2G38760	ANNAT3	Chr2:16200993-16202669	6.65926	1.83359	-1.86069	-2.22791	0.0017
AT3G02020	AK3	Chr3:340545-343835	340.032	93.1794	-1.86759	-3.23938	5e-05
AT1G45201	ATTLL1	Chr1:17123820-17128651	289.324	78.9323	-1.874	-3.22378	5e-05
AT2G40370	LAC5	Chr2:16858165-16860606	4.15084	1.13047	-1.87649	-2.33099	0.0117
AT4G04410	-	Chr4:2189514-2193763	0.70113	0.190011	-1.8836	-1.72093	0.02205
AT2G28315	-	Chr2:12088876-12090701	2.15996	0.585217	-1.88397	-2.0542	0.0378
AT2G41800	-	Chr2:17436528-17438040	12.9933	3.51643	-1.88559	-3.18873	0.00215
AT1G02820	-	Chr1:623764-624475	71.0494	19.2268	-1.8857	-5.76727	0.0001
AT4G21490	NDB3	Chr4:11436494-11439326	1.78441	0.480324	-1.89336	-1.81692	0.0262
AT3G48520	CYP94B3	Chr3:17974976-17976670	61.2322	16.4279	-1.89814	-3.12788	0.0002
AT2G22920	SCPL12	Chr2:9753630-9757600	1.22454	0.327057	-1.90462	-1.49517	0.0434
AT2G43550	ATTI6	Chr2:18073233-18075498	80.8345	21.4095	-1.91672	-2.48738	0.02755
AT2G43100	IPMI2	Chr2:17920659-17921689	198.226	52.4679	-1.91764	-4.78228	5e-05
AT5G06760	LEA4-5	Chr5:2089491-2090430	27.7953	7.33906	-1.92117	-3.23224	0.001
AT1G68470	-	Chr1:25676394-25678288	2.0149	0.530743	-1.92462	-2.20104	0.01885
AT1G02340	HFR1	Chr1:465717-467844	9.22943	2.42765	-1.92668	-2.86601	0.00295
AT1G14730	CYB561C	Chr1:5073104-5074779	2.96937	0.778302	-1.93175	-2.73143	0.03445
AT1G62510	-	Chr1:23136368-23137191	39.6644	10.3901	-1.93263	-6.01522	0.00185
AT5G23010	MAM1	Chr5:7703091-7706896	413.63	108.336	-1.93282	-2.96805	5e-05
AT5G23980	ATFRO4	Chr5:8098051-8101323	11.0421	2.88692	-1.93542	-3.37026	0.00015
AT2G02990	RNS1	Chr2:873505-874811	56.114	14.6601	-1.93646	-3.78505	0.0001
AT1G71990	FUT13	Chr1:27100283-27102262	5.97182	1.54175	-1.9536	-2.84062	0.0026
AT2G20670	-	Chr2:8911859-8913534	32.2145	8.25901	-1.96367	-4.01889	5e-05
AT1G29600	-	Chr1:10344045-10346243	3.68599	0.942001	-1.96825	-1.66142	0.0049
AT3G01830	CML40	Chr3:296053-299263	62.0863	15.842	-1.97052	-3.85943	0.00015
AT3G02515	SADHU6-1	Chr3:525369-526255	12.7746	3.25933	-1.97064	-3.25672	0.0019
AT5G19970	-	Chr5:6747549-6748641	2.24499	0.572582	-1.97116	-1.94418	0.02335
AT2G38750	ANNAT4	Chr2:16196264-16198491	21.9439	5.55125	-1.98293	-3.33978	5e-05
AT1G12080	-	Chr1:4084161-4085045	1.74427	0.440377	-1.98581	-0.99994	0.04545
AT2G05520	GRP-3	Chr2:2026161-2027117	1938.71	488.016	-1.9901	-2.41261	0.00055
AT2G05380	GRP3S	Chr2:1966815-1968037	891.865	223.801	-1.99461	-2.17019	5e-05
AT1G61120	TPS04	Chr1:22523636-22528811	7.42725	1.85971	-1.99775	-3.07351	0.00065
AT1G79900	ATMBAC2	Chr1:30052296-30053936	39.7861	9.94582	-2.0001	-3.56979	5e-05
AT3G28007	SWEET4	Chr3:10408091-10409745	24.9114	6.22504	-2.00065	-3.42901	0.00025
AT2G34810	-	Chr2:14685255-14687062	287.356	71.0723	-2.01548	-3.23209	0.0004
AT5G28913	SADHU4-1	Chr5:10933822-10934730	2.09787	0.517045	-2.02056	-2.02364	0.03905
AT4G35060	HIPP25	Chr4:16685719-16686703	16.8543	4.15314	-2.02084	-3.28256	0.00055
AT1G11185	-	Chr1:3749509-3750035	4.023	0.987296	-2.02672	-2.27688	0.0366
AT1G68850	PER11	Chr1:25883615-25885247	1.9406	0.474098	-2.03324	-1.97322	0.02965
AT1G03820	-	Chr1:959868-960728	64.4808	15.734	-2.03499	-3.91152	5e-05
AT1G12090	ELP	Chr1:4089846-4090725	221.109	53.8309	-2.03825	-9.71693	5e-05
AT3G50400	-	Chr3:18704764-18706570	2.57546	0.621856	-2.05018	-2.09212	0.028
AT2G19460	-	Chr2:8431481-8432105	7.5401	1.8166	-2.05335	-3.08808	0.0128
AT1G02470	-	Chr1:511764-513624	82.2322	19.7535	-2.05759	-2.91208	5e-05
AT2G35300	LEA18	Chr2:14862900-14863387	11.4777	2.74661	-2.06311	-3.08695	0.0256
AT2G47180	AtGolS1	Chr2:19366622-19370441	120.026	28.7183	-2.06331	-1.64406	0.0265
AT1G62975	-	Chr1:23328849-23330776	2.47702	0.590951	-2.06749	-2.39078	0.0258
AT1G43160	RAP2.6	Chr1:16263812-16264818	3.354	0.798914	-2.06977	-2.248	0.03115
AT2G37830	-	Chr2:15849270-15849591	14.0977	3.35603	-2.07063	-2.24068	0.0092
AT1G65860	FMO GS-OX1	Chr1:24499065-24502745	49.0013	11.6439	-2.07325	-3.91086	5e-05
AT3G22275	-	Chr3:7878981-7879808	4.43272	1.05053	-2.07708	-2.18668	0.0272
AT1G16410	CYP79F1	Chr1:5608806-5611426	356.167	84.3456	-2.07817	-3.21526	5e-05
AT1G08115	-	Chr1:2538075-2538237	37879.3	8962.97	-2.07936	-42.6055	5e-05
AT5G55730	FLA1	Chr5:22558147-22560461	4.52612	1.06321	-2.08985	-2.42362	0.00915
AT2G21820	-	Chr2:9302884-9303247	26.6722	6.2601	-2.09108	-4.01388	0.0027
AT1G76790	-	Chr1:28816640-28823673	6.33981	1.48352	-2.09541	-2.3052	0.004
AT5G36910	THI2.2	Chr5:14561816-14562750	7.62544	1.76652	-2.10991	-3.38175	0.01375
AT2G41190	-	Chr2:17167278-17170407	68.0863	15.6733	-2.11906	-3.95911	5e-05
AT1G25425	CLE43	Chr1:8922699-8923331	5.1212	1.17502	-2.1238	-3.04535	0.03585
AT2G45130	ATSPX3	Chr2:18606409-18607853	6.33498	1.44983	-2.12745	-2.40838	0.00345
AT5G07010	ATST2A	Chr5:2174677-2176106	15.0155	3.42641	-2.13169	-3.58459	0.0001
AT1G13250	GATL3	Chr1:4528622-4530063	4.43765	1.01123	-2.13368	-2.83899	0.00375
AT3G57780	-	Chr3:21399765-21402899	1.93976	0.4397	-2.14128	-2.08568	0.0052
AT2G07688	-	Chr2:3331569-3332664	764.92	173.353	-2.1416	-4.78518	5e-05
AT5G25475	-	Chr5:8867796-8869821	16.313	3.69159	-2.14371	-2.99809	0.00025
AT1G69080	-	Chr1:25971914-25973271	1.33032	0.300248	-2.14755	-1.40496	0.04485
AT5G01600	ATFER1	Chr5:227023-230051	216.587	48.8475	-2.14859	-3.50149	5e-05
AT4G08870	-	Chr4:5646438-5648727	425.003	95.0778	-2.16029	-3.43879	5e-05
AT5G23950	-	Chr5:8082743-8083604	9.18246	2.04704	-2.16534	-3.02802	0.00335
AT5G07000	ATST2B	Chr5:2171402-2172939	1.02632	0.228757	-2.16559	-1.85649	0.0437
AT3G49340	-	Chr3:18293346-18294577	5.61372	1.2478	-2.16957	-2.16661	0.0072
AT1G75490	DREB2D	Chr1:28335501-28336706	1.81996	0.404064	-2.17125	-2.55318	0.04495
AT5G24290	-	Chr5:8263131-8265741	2.38792	0.528967	-2.17451	-1.93984	0.00525
AT3G03190	ATGSTF11	Chr3:735027-735987	40.7292	9.00918	-2.17659	-4.14575	5e-05
AT2G01010	-	Chr2:3705-5513	1.49536	0.330046	-2.17975	-1.97142	0.0146
AT1G52410	TSA1	Chr1:19520727-19525624	137.881	30.1929	-2.19114	-3.8868	5e-05
AT1G52040	MBP1	Chr1:19350374-19352782	140.719	30.7214	-2.1955	-3.12023	5e-05
AT1G14250	APY5	Chr1:4868451-4871488	41.2206	8.9758	-2.19925	-4.19467	5e-05
AT1G18250	ATLP-1	Chr1:6276787-6278150	3.96081	0.86005	-2.2033	-2.03013	0.0162
AT1G68610	PCR11	Chr1:25763622-25764105	9.93644	2.15713	-2.20362	-3.50545	0.0125
AT2G22170	-	Chr2:9426848-9427817	9.58452	2.07464	-2.20785	-3.56484	0.00355
AT2G29440	ATGSTU6	Chr2:12620059-12621148	5.23901	1.12475	-2.21969	-2.49511	0.00785
AT5G67070	RALFL34	Chr5:26768019-26768846	39.6036	8.43207	-2.23167	-5.43613	5e-05
AT3G06895	-	Chr3:2178052-2178626	3553.42	755.82	-2.23309	-6.82894	5e-05
AT1G31710	-	Chr1:11349839-11355486	8.63095	1.83008	-2.23761	-3.59798	5e-05
AT2G27385	-	Chr2:11716000-11717432	114.362	24.2045	-2.24026	-4.00156	5e-05
AT2G13550	-	Chr2:5648541-5649797	2.66947	0.564897	-2.24049	-2.53136	0.01855
AT3G16420	PBP1	Chr3:5579385-5580953	87.9116	18.4548	-2.25205	-4.00747	5e-05
AT5G05220	-	Chr5:1550266-1550928	3.18068	0.664368	-2.25928	-2.16766	0.034
AT2G29300	-	Chr2:12588190-12589759	11.2639	2.32809	-2.27448	-2.84128	0.0006
AT4G21320	HSA32	Chr4:11340361-11341877	3.06977	0.633008	-2.27784	-2.42846	0.00915
AT3G16770	RAP2.3	Chr3:5705661-5707023	242.113	49.8347	-2.28046	-4.05479	5e-05
AT3G27690	LHCB2.4	Chr3:10255946-10257011	186.02	38.0586	-2.28917	-5.87936	5e-05
AT2G07826	-	Chr2:3361109-3361415	32.8277	6.64802	-2.30392	-6.68521	0.0097
AT4G23690	F9D16.160	Chr4:12338870-12339747	7.3915	1.49483	-2.30589	-3.347	0.0038
AT4G01920	-	Chr4:828889-831200	1.52893	0.305701	-2.32233	-2.50792	0.00755
AT5G18404	-	Chr5:6096148-6096406	24.561	4.85961	-2.33746	-9.13221	0.04815
AT1G61275	U12	Chr1:22603120-22603295	139.007	27.4708	-2.33918	-19.1368	0.0115
AT5G23820	-	Chr5:8031267-8033020	24.9519	4.89316	-2.35031	-4.25587	0.00015
AT1G55990	-	Chr1:20942486-20942951	9.67055	1.89076	-2.35463	-3.2948	0.04015
AT5G14180	MPL1	Chr5:4571336-4574462	5.28205	1.03256	-2.35486	-2.53576	0.0009
AT2G28790	-	Chr2:12354429-12355431	10.2548	2.00199	-2.35679	-4.6358	0.0026
AT4G28040	-	Chr4:13940345-13943732	32.3213	6.29099	-2.36112	-2.94615	0.00745
AT5G07322	-	Chr5:2313118-2313563	13.0075	2.52357	-2.3658	-2.64083	0.0028
AT5G13220	JAZ10	Chr5:4218887-4220883	40.6533	7.84524	-2.37348	-2.86305	5e-05
AT4G04630	-	Chr4:2331676-2332800	14.3878	2.77608	-2.37373	-3.7625	0.00015
AT1G52400	BGL1	Chr1:19515142-19518411	1428.62	274.76	-2.37838	-2.88298	0.00035
AT1G66760	-	Chr1:24901977-24904443	84.1162	16.1519	-2.38068	-3.63664	5e-05
AT5G07690	MYB29	Chr5:2446763-2448543	18.3435	3.51275	-2.3846	-4.01972	5e-05
AT3G19710	BCAT4	Chr3:6843661-6849497	793.525	151.055	-2.3932	-3.47968	5e-05
AT3G12145	FLR1	Chr3:3874498-3876237	34.2275	6.48902	-2.39908	-6.46818	5e-05
AT4G12730	FLA2	Chr4:7491382-7492876	5.86846	1.10265	-2.41201	-4.19268	0.0033
AT1G15405	-	Chr1:5297874-5298166	888.851	166.772	-2.41406	-10.5665	5e-05
AT2G19900	ATNADP-ME1	Chr2:8591898-8595478	4.17328	0.780701	-2.41834	-2.85499	0.00255
AT2G18480	PLT3	Chr2:8009322-8011255	1.74752	0.325698	-2.42371	-2.23325	0.0099
AT1G28290	AGP31	Chr1:9889124-9890993	7.96836	1.48161	-2.42712	-2.79555	0.00125
AT3G04960	-	Chr3:1373687-1375892	1.12382	0.208955	-2.42715	-1.78623	0.00575
AT5G13900	VAS	Chr5:4481231-4481889	4.24852	0.779617	-2.44612	-2.71059	0.04285
AT2G22510	-	Chr2:9569025-9569758	9.53942	1.74162	-2.45347	-4.10765	0.0095
AT5G14200	ATIMD1	Chr5:4576201-4581374	137.851	25.0335	-2.46118	-4.05717	5e-05
AT2G38530	LTP2	Chr2:16128377-16129158	63.5298	11.5051	-2.46516	-6.07702	5e-05
AT4G29930	BHLH27	Chr4:14644008-14647591	2.60796	0.468303	-2.47741	-1.8882	0.0065
AT3G16400	ATMLP-470	Chr3:5566085-5568545	68.179	12.2282	-2.47911	-4.45156	5e-05
AT5G05890	UGT76C5	Chr5:1772542-1774113	1.24538	0.222661	-2.48367	-1.84454	0.02705
AT5G25610	RD22	Chr5:8914232-8916800	567.088	101.215	-2.48615	-3.64143	5e-05
AT2G25820	ERF042	Chr2:11014889-11015800	2.83689	0.499032	-2.50711	-2.26263	0.0175
AT3G48350	CEP3	Chr3:17905724-17907561	6.22518	1.08913	-2.51494	-2.62383	0.00075
AT4G06477	-	Chr4:3060974-3065294	134.34	23.2179	-2.53258	-4.61517	5e-05
AT3G11430	ATGPAT5	Chr3:3595764-3597952	1.96196	0.335185	-2.54927	-2.71256	0.0093
AT2G16367	-	Chr2:7079795-7080248	355.681	60.1239	-2.56457	-17.3564	0.0001
AT5G53902	U3B	Chr5:21887965-21889254	8.67795	1.46235	-2.56907	-4.23254	0.01735
AT4G13540	-	Chr4:7869873-7870750	3.08279	0.51789	-2.57352	-2.35823	0.0331
AT1G24070	ATCSLA10	Chr1:8516237-8519734	17.0451	2.86272	-2.5739	-4.06339	5e-05
AT1G55260	-	Chr1:20614609-20616436	7.66861	1.27339	-2.59029	-2.69133	0.00075
AT3G52820	ATPAP22	Chr3:19573943-19576977	18.1828	2.99808	-2.60047	-3.71866	0.00015
AT5G52390	-	Chr5:21263935-21265264	95.0854	15.6234	-2.60551	-4.89318	5e-05
AT5G47590	-	Chr5:19297816-19299152	10.4039	1.70001	-2.6135	-3.33082	0.0005
AT2G43580	-	Chr2:18078648-18080028	1.71396	0.276415	-2.63242	-2.35591	0.04455
AT3G50980	XERO1	Chr3:18941924-18942865	5.73422	0.921821	-2.63704	-2.82297	0.00855
AT2G34430	LHB1B1	Chr2:14524755-14525763	562.177	90.2544	-2.63896	-5.73819	5e-05
AT5G07030	-	Chr5:2183359-2185972	7.45276	1.19107	-2.64552	-4.9716	0.0005
AT1G64200	VHA-E3	Chr1:23828525-23830002	49.6694	7.83054	-2.66518	-5.46907	5e-05
AT3G02480	-	Chr3:512311-513027	97.214	15.3145	-2.66626	-5.93084	5e-05
AT2G35190	NPSN11	Chr2:14830625-14833319	1.41251	0.222162	-2.66858	-2.24698	0.01625
AT4G37980	ELI3-1	Chr4:17852440-17854500	227.355	35.559	-2.67666	-4.6528	5e-05
AT5G63450	CYP94B1	Chr5:25408894-25410573	7.84793	1.20698	-2.70091	-3.30301	0.00015
AT4G03060	AOP2	Chr4:1351979-1353854	51.5819	7.87461	-2.71158	-4.43972	5e-05
AT5G65730	XTH6	Chr5:26299031-26300478	11.9153	1.81537	-2.71448	-3.94142	0.0003
AT4G04840	ATMSRB6	Chr4:2449559-2451589	17.919	2.71869	-2.72051	-4.0611	0.00105
AT3G47340	ASN1	Chr3:17437883-17441243	38.1209	5.7629	-2.72572	-4.32555	5e-05
AT3G46660	UGT76E12	Chr3:17188869-17191167	33.6515	5.06586	-2.73179	-4.38	5e-05
AT5G05390	LAC12	Chr5:1594752-1597042	1.74099	0.261912	-2.73275	-2.43361	0.02055
AT1G66100	-	Chr1:24605670-24606537	501.477	74.9271	-2.74262	-6.63139	5e-05
AT1G24270	-	Chr1:8608057-8608763	4.31726	0.643546	-2.746	-3.85634	0.0328
AT1G12845	-	Chr1:4378938-4379516	7.76025	1.1556	-2.74746	-4.39205	0.01595
AT5G59320	LTP3	Chr5:23928970-23929745	1357.63	201.65	-2.75116	-4.90479	0.00025
AT1G67265	DVL3	Chr1:25175557-25176202	3.55439	0.525993	-2.75649	-2.76459	0.04035
AT1G53830	ATPME2	Chr1:20098521-20100889	3.33129	0.491715	-2.76019	-3.03574	0.00305
AT4G36610	-	Chr4:17265389-17267314	2.54249	0.371801	-2.77364	-2.71552	0.01805
AT5G54075	U3D	Chr5:21943982-21945709	23.9638	3.49938	-2.77568	-2.58925	0.01405
AT3G11150	-	Chr3:3492866-3494653	4.96768	0.725368	-2.77579	-3.07717	0.00255
AT3G56275	-	Chr3:20872830-20873472	29.9944	4.37405	-2.77765	-4.89921	0.0001
AT2G39330	JAL23	Chr2:16419595-16421852	171.419	24.9721	-2.77914	-4.63804	5e-05
AT1G54020	-	Chr1:20161669-20163748	16.3175	2.3717	-2.78243	-3.75975	0.0003
AT3G27810	ATMYB21	Chr3:10307416-10310308	1.47906	0.213182	-2.79452	-1.79983	0.03375
AT4G33610	-	Chr4:16146260-16146993	6.1393	0.877537	-2.80654	-2.97304	0.0094
AT5G66110	HIPP27	Chr5:26430201-26430912	2.46359	0.350838	-2.81188	-2.23258	0.0345
AT5G45890	SAG12	Chr5:18613258-18614930	2.4993	0.354346	-2.81829	-2.51351	0.0175
AT1G52030	MBP2	Chr1:19345939-19349088	10.6468	1.5018	-2.82566	-3.79992	5e-05
AT3G25640	-	Chr3:9333718-9334804	1.21585	0.171206	-2.82816	-1.75621	0.0448
AT5G19410	ABCG23	Chr5:6545236-6547111	1.26533	0.177676	-2.83219	-2.31813	0.0339
AT5G42860	-	Chr5:17183065-17184916	4.31484	0.603713	-2.83737	-3.36201	0.00805
AT1G70830	MLP28	Chr1:26709946-26711462	309.442	43.1776	-2.84131	-2.92731	5e-05
AT2G16750	-	Chr2:7271011-7274693	2.02282	0.279244	-2.85677	-2.8654	0.0029
AT1G65760	-	Chr1:24458590-24459715	2.68593	0.367051	-2.87137	-2.50445	0.01985
AT4G30290	ATXTH19	Chr4:14828711-14830016	13.9419	1.88864	-2.88401	-3.97429	5e-05
AT5G23020	MAM-L	Chr5:7718120-7721839	21.1454	2.84472	-2.89398	-4.07222	5e-05
AT5G13580	ABCG6	Chr5:4370691-4373201	4.07287	0.547453	-2.89524	-3.55519	0.0011
AT5G28237	-	Chr5:10207352-10213598	16.4851	2.20983	-2.89916	-3.86028	5e-05
AT3G03530	NPC4	Chr3:842498-845043	12.4008	1.64229	-2.91666	-3.94105	5e-05
AT4G16140	-	Chr4:9129015-9129841	4.31498	0.563902	-2.93584	-4.25029	0.0439
AT3G09910	RABC2b	Chr3:3036713-3038449	5.88946	0.743989	-2.98478	-2.80484	0.0038
AT4G17470	-	Chr4:9742758-9744860	15.0304	1.89149	-2.99029	-3.91427	5e-05
AT3G16470	JR1	Chr3:5595928-5599224	481.762	59.4853	-3.01772	-5.11068	5e-05
AT1G54540	-	Chr1:20367571-20368434	4.71542	0.570694	-3.0466	-3.10625	0.01405
AT5G41040	HHT1	Chr5:16431373-16433305	11.9762	1.43571	-3.06033	-3.81608	5e-05
AT3G03480	CHAT	Chr3:828295-829896	34.2972	4.10702	-3.06193	-5.59186	5e-05
AT3G55485	-	Chr3:20571433-20571938	6.79296	0.80671	-3.07392	-3.64869	0.01715
AT2G37870	-	Chr2:15859238-15859907	70.2212	8.18174	-3.10143	-6.34839	5e-05
AT5G24780	VSP1	Chr5:8507589-8508957	754.21	87.2081	-3.11243	-4.84698	5e-05
AT5G23190	CYP86B1	Chr5:7803140-7805815	1.26533	0.144546	-3.12992	-2.49075	0.0143
AT2G06002	-	Chr2:2330775-2331479	42.4244	4.8182	-3.13833	-7.53362	5e-05
AT5G05960	-	Chr5:1790230-1792634	122.003	13.2237	-3.20573	-7.09299	5e-05
AT3G28220	-	Chr3:10524403-10526728	127.725	13.5614	-3.23547	-5.95792	5e-05
AT4G13410	ATCSLA15	Chr4:7792218-7795824	1.12104	0.116963	-3.26072	-2.05068	0.03475
AT2G05440	ATGRP9	Chr2:1993081-1994166	14.8997	1.54048	-3.27383	-1.14028	5e-05
AT5G25980	TGG2	Chr5:9072726-9075690	92.9112	9.37755	-3.30857	-5.8964	5e-05
AT1G54120	-	Chr1:20207019-20207540	6.19132	0.59124	-3.38843	-3.43639	0.01835
AT5G04530	KCS19	Chr5:1291821-1293688	6.70017	0.636255	-3.39652	-3.94489	0.0005
AT2G47770	ATTSPO	Chr2:19568463-19569507	58.6306	5.56211	-3.39795	-6.21309	5e-05
AT4G31380	FLP1	Chr4:15229784-15230718	5.43557	0.508501	-3.41811	-3.12347	0.01285
AT3G46700	UGT76E3	Chr3:17200300-17201889	8.38983	0.758508	-3.46741	-3.76629	5e-05
AT2G05540	-	Chr2:2033155-2034217	339.358	30.1823	-3.49103	-6.11107	5e-05
AT2G39030	AT2G39030/T7F6.20	Chr2:16298226-16299202	97.7524	8.65556	-3.49743	-7.44018	5e-05
AT2G32990	AtGH9B8	Chr2:14003249-14006017	8.01405	0.707442	-3.50185	-4.11857	5e-05
AT1G65890	AAE12	Chr1:24512456-24514659	4.87061	0.429484	-3.50343	-3.87745	0.0007
AT3G44540	FAR4	Chr3:16124020-16127954	1.48821	0.127644	-3.54338	-2.13094	0.01695
AT3G16450	-	Chr3:5588393-5590055	2.2254	0.179931	-3.62855	-2.1355	0.00655
AT2G22770	NAI1	Chr2:9684724-9686595	5.16575	0.404499	-3.67477	-3.85159	0.0027
AT5G07700	MYB76	Chr5:2450324-2451578	5.20982	0.378909	-3.78131	-3.81628	0.0055
AT4G02360	-	Chr4:1041141-1041733	38.1895	2.60746	-3.87246	-8.27841	0.00025
AT2G41580	-	Chr2:17339803-17343088	1.90929	0.123902	-3.94576	-3.50132	0.00325
AT5G24420	PGL5	Chr5:8336613-8338008	30.8419	1.98719	-3.95609	-7.15958	5e-05
AT3G46650	-	Chr3:17185452-17187812	2.5999	0.158245	-4.03823	-3.03912	0.0153
AT5G09520	-	Chr5:2958291-2958856	8.83704	0.514153	-4.1033	-4.02968	0.04865
AT4G09600	GASA3	Chr4:6072803-6073612	14.3162	0.759127	-4.23716	-5.03989	0.0063
AT3G11480	BSMT1	Chr3:3614436-3617314	65.3574	3.15409	-4.37305	-7.05869	5e-05
AT4G11320	-	Chr4:6887253-6889059	22.3595	1.07073	-4.38422	-6.2297	5e-05
AT3G17520	-	Chr3:5999288-6000370	43.0769	2.01871	-4.41541	-5.87381	5e-05
AT4G17030	ATEXLB1	Chr4:9581585-9583290	101.213	4.57037	-4.46895	-6.75941	5e-05
AT5G66400	RAB18	Chr5:26518276-26519242	237.489	8.15006	-4.86491	-7.53064	5e-05
AT5G52300	RD29B	Chr5:21237055-21239529	21.245	0.509257	-5.38259	-5.86803	5e-05
AT1G58270	ZW9	Chr1:21612115-21614117	52.2706	1.07919	-5.59798	-7.04246	5e-05
