# Supplementary material for: POWERDRESS interacts with HISTONE DEACETYLASE 9 to promote aging in Arabidopsis
Source: eLife. 2016 Nov 22;5:e17214. doi: 10.7554/eLife.17214 (PMC5119886; doi:10.7554/eLife.17214)
Supplement: Figure 5—source data 3. — DOI: http://dx.doi.org/10.7554/eLife.17214.016 [file elife-17214-fig5-data3.xlsx]

## Sheet: upregulated
Figure5-source data 3. List of overlapping genes showing differential expression in both hda9 and pwr
Overlap of upregulated genes in both hda9 and pwr
AT1G02520
AT1G02920
AT1G02930
AT1G03020
AT1G03080
AT1G03850
AT1G03910
AT1G04300
AT1G06230
AT1G06670
AT1G08060
AT1G08600
AT1G08830
AT1G11950
AT1G12200
AT1G12270
AT1G12520
AT1G15125
AT1G15340
AT1G15520
AT1G15780
AT1G15940
AT1G16210
AT1G16530
AT1G17030
AT1G17360
AT1G19250
AT1G20100
AT1G20160
AT1G20960
AT1G21310
AT1G21580
AT1G24300
AT1G24575
AT1G24706
AT1G26380
AT1G27430
AT1G28060
AT1G28420
AT1G30700
AT1G30760
AT1G32490
AT1G32530
AT1G32750
AT1G32810
AT1G35112
AT1G35115
AT1G35910
AT1G49840
AT1G51800
AT1G51890
AT1G56150
AT1G56660
AT1G61260
AT1G61580
AT1G61800
AT1G65440
AT1G65480
AT1G65845
AT1G66230
AT1G67120
AT1G67230
AT1G68790
AT1G69880
AT1G70320
AT1G70920
AT1G73350
AT1G74250
AT1G74330
AT1G75310
AT1G76810
AT1G76820
AT1G77300
AT1G77800
AT1G79000
AT1G79110
AT1G79280
AT1G80070
AT1G80810
AT1G80930
AT2G02010
AT2G02100
AT2G02120
AT2G02230
AT2G03150
AT2G04038
AT2G04050
AT2G04070
AT2G04460
AT2G05910
AT2G13370
AT2G13970
AT2G16485
AT2G18193
AT2G19190
AT2G21560
AT2G27170
AT2G27285
AT2G28190
AT2G28290
AT2G28500
AT2G28710
AT2G29090
AT2G29210
AT2G30500
AT2G31970
AT2G32240
AT2G33350
AT2G33435
AT2G33460
AT2G33490
AT2G34730
AT2G39260
AT2G40340
AT2G40390
AT2G41250
AT2G41480
AT2G41960
AT2G43120
AT2G44200
AT2G44460
AT2G45135
AT2G46020
AT2G47000
AT2G47240
AT2G48160
AT3G01160
AT3G01320
AT3G01420
AT3G02260
AT3G03640
AT3G04720
AT3G05670
AT3G05850
AT3G06480
AT3G06670
AT3G09270
AT3G10010
AT3G11450
AT3G12810
AT3G13080
AT3G13130
AT3G13290
AT3G13380
AT3G13790
AT3G15120
AT3G15356
AT3G17690
AT3G20500
AT3G21030
AT3G21290
AT3G22240
AT3G24080
AT3G24870
AT3G24880
AT3G26200
AT3G26560
AT3G26830
AT3G27570
AT3G28580
AT3G44690
AT3G45630
AT3G46090
AT3G47780
AT3G47910
AT3G49601
AT3G54670
AT3G54760
AT3G55060
AT3G57510
AT3G57660
AT3G58110
AT3G59100
AT3G59580
AT3G60140
AT3G60160
AT3G60240
AT3G62900
AT3G63070
AT4G00450
AT4G00930
AT4G01420
AT4G01985
AT4G02400
AT4G02710
AT4G03430
AT4G08310
AT4G10930
AT4G11420
AT4G12470
AT4G12500
AT4G12770
AT4G13000
AT4G15180
AT4G15680
AT4G16540
AT4G16630
AT4G17080
AT4G17140
AT4G17330
AT4G17670
AT4G18600
AT4G19190
AT4G21940
AT4G22390
AT4G22950
AT4G23700
AT4G24680
AT4G24740
AT4G26190
AT4G26630
AT4G27260
AT4G28080
AT4G30790
AT4G31570
AT4G32620
AT4G35350
AT4G35800
AT4G36080
AT4G36520
AT4G36570
AT4G36820
AT4G37610
AT4G38600
AT4G38780
AT4G39190
AT5G01550
AT5G04020
AT5G04560
AT5G05210
AT5G05410
AT5G06720
AT5G10950
AT5G14070
AT5G15920
AT5G16570
AT5G16680
AT5G16730
AT5G18040
AT5G18240
AT5G19097
AT5G20960
AT5G22450
AT5G22760
AT5G23150
AT5G25060
AT5G27030
AT5G35935
AT5G37190
AT5G38840
AT5G38850
AT5G39785
AT5G40340
AT5G40450
AT5G41020
AT5G41790
AT5G43130
AT5G44380
AT5G44800
AT5G46070
AT5G48610
AT5G49430
AT5G50260
AT5G53440
AT5G55040
AT5G55660
AT5G56050
AT5G56370
AT5G56510
AT5G58040
AT5G60610
AT5G62410
AT5G63320
AT5G64120
AT5G64870
AT5G65770
AT5G66640

## Sheet: downregulated
Figure5-source data 3. List of overlapping genes showing differential expression in both hda9 and pwr
Overlap of downregulated genes in both hda9 and pwr
AT1G02820
AT1G03820
AT1G04820
AT1G06620
AT1G07885
AT1G08115
AT1G08890
AT1G09310
AT1G11175
AT1G12090
AT1G12750
AT1G12845
AT1G13250
AT1G13280
AT1G14250
AT1G15405
AT1G16060
AT1G16410
AT1G16850
AT1G19670
AT1G19960
AT1G20190
AT1G20430
AT1G20490
AT1G21500
AT1G22430
AT1G22590
AT1G24070
AT1G24270
AT1G24764
AT1G28290
AT1G29071
AT1G29600
AT1G29910
AT1G29920
AT1G29980
AT1G30880
AT1G31550
AT1G31710
AT1G33470
AT1G34760
AT1G35320
AT1G35720
AT1G43580
AT1G45130
AT1G45165
AT1G45201
AT1G47670
AT1G49240
AT1G50290
AT1G50460
AT1G52030
AT1G53000
AT1G53070
AT1G54040
AT1G54120
AT1G55120
AT1G55260
AT1G55675
AT1G55990
AT1G57590
AT1G57770
AT1G58270
AT1G60270
AT1G60810
AT1G61275
AT1G61790
AT1G61890
AT1G62290
AT1G62560
AT1G64110
AT1G64200
AT1G65760
AT1G65860
AT1G65890
AT1G66100
AT1G66430
AT1G67365
AT1G68260
AT1G68610
AT1G69587
AT1G70830
AT1G70890
AT1G71990
AT1G72260
AT1G72645
AT1G73325
AT1G73330
AT1G74290
AT1G74520
AT1G74920
AT1G76955
AT1G76994
AT1G77020
AT1G78370
AT1G78490
AT1G78850
AT2G01010
AT2G01021
AT2G02780
AT2G05070
AT2G05100
AT2G05380
AT2G05440
AT2G05520
AT2G05632
AT2G05914
AT2G05995
AT2G06002
AT2G06050
AT2G07671
AT2G07688
AT2G07706
AT2G07707
AT2G07723
AT2G07732
AT2G07774
AT2G07798
AT2G07826
AT2G13550
AT2G14247
AT2G14878
AT2G15960
AT2G15970
AT2G16367
AT2G16990
AT2G17230
AT2G19460
AT2G19900
AT2G20340
AT2G21650
AT2G21820
AT2G22170
AT2G22770
AT2G22900
AT2G22920
AT2G22980
AT2G23010
AT2G24630
AT2G25820
AT2G26330
AT2G26355
AT2G27385
AT2G28250
AT2G29170
AT2G29290
AT2G29300
AT2G29310
AT2G32487
AT2G32690
AT2G32990
AT2G33590
AT2G33815
AT2G34430
AT2G34560
AT2G34590
AT2G36570
AT2G37200
AT2G37870
AT2G38500
AT2G38750
AT2G39330
AT2G41190
AT2G41312
AT2G41580
AT2G41800
AT2G42530
AT2G42540
AT2G43100
AT2G43920
AT2G45470
AT2G46640
AT2G46650
AT2G47670
AT2G47770
AT3G02180
AT3G02480
AT3G02515
AT3G03190
AT3G04960
AT3G06125
AT3G06433
AT3G06895
AT3G07800
AT3G08940
AT3G12120
AT3G12145
AT3G15680
AT3G16420
AT3G16450
AT3G16460
AT3G16800
AT3G17120
AT3G17520
AT3G18215
AT3G19710
AT3G19820
AT3G20390
AT3G21190
AT3G21260
AT3G22600
AT3G23480
AT3G23805
AT3G23880
AT3G24927
AT3G25760
AT3G26960
AT3G27340
AT3G27690
AT3G28220
AT3G32990
AT3G41768
AT3G44798
AT3G44860
AT3G46650
AT3G46700
AT3G47340
AT3G48280
AT3G48350
AT3G49340
AT3G50400
AT3G50685
AT3G50970
AT3G53750
AT3G54260
AT3G54366
AT3G55005
AT3G55090
AT3G55240
AT3G55290
AT3G55485
AT3G56275
AT3G58990
AT3G60300
AT3G61990
AT3G62290
AT4G00400
AT4G00560
AT4G01920
AT4G02360
AT4G03060
AT4G04630
AT4G04840
AT4G04925
AT4G06477
AT4G08280
AT4G08685
AT4G09600
AT4G09830
AT4G10030
AT4G11211
AT4G11320
AT4G12880
AT4G12900
AT4G13560
AT4G13575
AT4G13710
AT4G13800
AT4G14040
AT4G15440
AT4G15780
AT4G15910
AT4G15920
AT4G16880
AT4G17030
AT4G17470
AT4G20370
AT4G21320
AT4G21650
AT4G23420
AT4G23670
AT4G23870
AT4G27560
AT4G28250
AT4G29080
AT4G30290
AT4G30660
AT4G30910
AT4G31290
AT4G33610
AT4G37980
AT4G38770
AT4G38932
AT4G39363
AT4G39940
AT5G01320
AT5G03530
AT5G03760
AT5G04530
AT5G05640
AT5G05960
AT5G06760
AT5G07030
AT5G07460
AT5G07700
AT5G08185
AT5G09225
AT5G09520
AT5G12110
AT5G13580
AT5G14200
AT5G14840
AT5G15960
AT5G17460
AT5G18661
AT5G20520
AT5G23020
AT5G23820
AT5G23860
AT5G24420
AT5G25475
AT5G25590
AT5G25610
AT5G25980
AT5G26622
AT5G27360
AT5G35480
AT5G39790
AT5G40390
AT5G40830
AT5G41040
AT5G41460
AT5G41700
AT5G42530
AT5G42825
AT5G44260
AT5G44400
AT5G45820
AT5G45840
AT5G47240
AT5G47550
AT5G47590
AT5G47890
AT5G51174
AT5G51550
AT5G52300
AT5G52320
AT5G52390
AT5G53902
AT5G54075
AT5G54270
AT5G55120
AT5G59130
AT5G59310
AT5G59320
AT5G59440
AT5G62700
AT5G63450
AT5G65520
AT5G66040
AT5G66080
AT5G66400
AT5G66590
AT5G67070
