# Supplementary material for: POWERDRESS interacts with HISTONE DEACETYLASE 9 to promote aging in Arabidopsis
Source: eLife. 2016 Nov 22;5:e17214. doi: 10.7554/eLife.17214 (PMC5119886; doi:10.7554/eLife.17214)
Supplement: Supplementary file 1. — DOI: http://dx.doi.org/10.7554/eLife.17214.021 [file elife-17214-supp1.xlsx]

## Sheet: Sheet1
Primer	Sequence	Decription
Constructs
gHDA9-F	CACCGGTCATCATTTCTCTCAACATTG	Cloning for HDA9 tag protein, CACC at 5' for pENTR cloning
gHDA9-R	TGACGCATCGTTATCGTTGTCTCCATC
gPWR-F	CACCCAAAACAGACCTTGCTTCACCAC	Cloning for PWR tag protein, CACC at 5' for pENTR cloning
gPWR-R	CGTGGCTGCCTCTGCTAC
cWRKY53-F	CACCATGGAAGGAAGAGATATGTTAAGTTGG	Cloning for WRKY53 cDNA, CACC at 5' for pENTR cloning
cWRKY53-R	TTAATAATAAATCGACTCGTGTAAAAACGC
Genotype
TD-hda9-F	TTCTTGTTGATGATTGGAGCC	T-DNA insertion genotype for hda9
TD-hda9-R	TTGAAACCGTCCTCACAAATC
TD-pwr-F	AAATGGTCGGAGGTCAGTTG	T-DNA insertion genotype for pwr
TD-pwr-R	AGCAGCTATAGCAGCCTTCG
T-DNA	TGGTTCACGTAGTGGGCCATCG	Primer on the T-DNA
Expression test
cWRKY57-F	GACCAGAATATGCGCAGGGA	qPCR for gene expression
cWRKY57-R	TTCTTGCAATCGGTGGTGTG
cAPG9-F	GTGTAGGCCATGTTTGCAGC	qPCR for gene expression
cAPG9-R	TGAGCTTCTCTGCTCACGAC
cSENESCENCE4-F	CCGTCGATGACACACCCATTA	qPCR for gene expression
cSENESCENCE4-R	CCTCTTGTTGCCCAATCGTC
cSAG12-F	GGATGTCCCGGTTAATGATG	qPCR for gene expression
cSAG12-R	CCAGTGAACACACCAGACGA
cSAG113-F	CGGGTGGTCGTGTTATCTACTG	qPCR for gene expression
cSAG113-R	CCTCCGGTCTGCTGATTACATAC
ChIP-qPCR
WRKY57-P1-F	TGATTTCTAACATGATTTGCTCCCA	qPCR for FLAG ChIP
WRKY57-P1-R	TCCTCGTAGGCCCTTTGATTC
WRKY57-P2-F	CGTCCTTCTTTGGACAATTGGA	qPCR for FLAG ChIP, also used in Figure6D
WRKY57-P2-R	TGAGAGGCCCACGTCTACTT
WRKY57-P3-F	GTCGGTGGCAGTTGGAGTAA	qPCR for FLAG ChIP
WRKY57-P3-R	ACGTGAGACGCTTTTTGACC
APG9-P1-F	GCGCAATCCTACGTGTACCA	qPCR for FLAG ChIP
APG9-P1-R	TGGGCCTAATTAATGGGCTTCT
APG9-P2-F	AGAAGAGGAAGAGAACTCGTGAT	qPCR for FLAG and histone acetylation ChIP, also used in Figure6D
APG9-P2-R	TTGATGCTTTGGAGTTTGGAGT
APG9-P3-F	AGGTGATTTGCATTGTGGATGCT	qPCR for FLAG ChIP
APG9-P3-R	CGATTGGCCAAAACAGCCG
NPX1-P1-F	CAAAGACACGCGTATCAACCC	qPCR for FLAG ChIP
NPX1-P1-R	CCCCTACCGTCCATGATCTC
NPX1-P2-F	GGCTGCTCATCTCTTCGGAT	qPCR for FLAG ChIP, also used in Figure6D
NPX1-P2-R	ACCCTAGATCGAGAGCTTCTG
NPX1-P3-F	TCCACCAGGAAATCAGTTCCATA	qPCR for FLAG ChIP
NPX1-P3-R	ATCGGTGCTACTTCGAAAGGG
CK1-F	GATGCATGTGCGTCTCAAAGAA	qPCR for FLAG ChIP
CK1-R	AGCAGGTTTCGCGTGTGAAT
CK2-F	CATCGACGGACCATATGGAAAT	qPCR for FLAG ChIP
CK2-R	CTCTTGTTTCGGACCATGCTTT
pTA3-F	CAAACAGAGTGAGGCTCGTG	qPCR for FLAG ChIP
pTA3-R	CGGATCTTCCATAGCGAGA
tssWRKY57-F	CACTGCACTTTAACGGGTTTCAAAGT	qPCR for histone acetylation ChIP
tssWRKY57-R	GATCGGCGAGAGAAGTAGTGATAAGAG
tssNPX1-F	AGCTCTCGATCTAGGGTTTTCC	qPCR for histone acetylation ChIP
tssNPX1-R	CTCAACGGCAATTGGCAAAAA
AT3G48050-F	AACAACAGCGACAGCGAGTA	qPCR for FLAG ChIP
AT3G48050-R	TCTTTGCCCCTTCCATCCAC
AT2G18790-F	GATTCGACAAGTCCAGGGGC	qPCR for FLAG ChIP
AT2G18790-R	ATGTGAGGGAGAGATTGATTGGG
AT1G20630-F	GAGAATCCTGAAATGGATCAACAAT	qPCR for FLAG ChIP
AT1G20630-R	TCCTTATCCAAATGATAATCCTCGT
AT1G15340-F	ACACGTATCCAGTGTGGTCG	qPCR for FLAG ChIP
AT1G15340-R	ATTCGGCGTGAAAACAGCAG
AT2G46020-F	TCACACGTGTCTCATCGTCA	qPCR for FLAG ChIP
AT2G46020-R	CACGCCTCGATACAGTTGGA
AT2G38310-F	TAGCAAGGGGCAAAACCGTA	qPCR for FLAG ChIP
AT2G38310-R	GGGCTGTGCCTTTCGATTTG
AT1G10940-F	TGAGGAGGAAGGGAACAAGAGA	qPCR for FLAG ChIP
AT1G10940-R	AGTGCAGCAGAGAGGACTTG
AT5G66880-F	AATCATCAAAACGCGGCGG	qPCR for FLAG ChIP
AT5G66880-R	AGGCAATAATTGGTTGCCCCA
AT1G32640-F	AAAAATGGAGAGCGTCTGCG	qPCR for FLAG ChIP
AT1G32640-R	ACAACCATCCACGTTTCCCA
AT5G67300-F	ACACATCGACGTAGTCAGGC	qPCR for FLAG ChIP
AT5G67300-R	GACGGTGGAGAAGTCATGGG
AT1G52890-F	AGGACACGCGTAATGTTGTG	qPCR for FLAG ChIP
AT1G52890-R	TTTGTCCGTATGGAAAACGCT
AT4G34000-F	AGCATATGATTGGGTGTTTTGGA	qPCR for FLAG ChIP
AT4G34000-R	CCAAATCCAAAGCCGTGAGAC
