# Supplementary material for: POWERDRESS interacts with HISTONE DEACETYLASE 9 to promote aging in Arabidopsis
Source: eLife. 2016 Nov 22;5:e17214. doi: 10.7554/eLife.17214 (PMC5119886; doi:10.7554/eLife.17214)
Supplement: Supplementary file 2. — DOI: http://dx.doi.org/10.7554/eLife.17214.022 [file elife-17214-supp2.xlsx]

## Sheet: Sheet1
Source data 5. Read number of RNA-Seq and ChIP-Seq
RNA-Seq
Sample name	Unique mapped reads
WT-1-ES	10862200
WT-2-ES	12198500
hda9-1-ES	12448800
hda9-2-ES	12426400
pwr-1-ES	11696400
pwr-2-ES	12787300
WT-YL	12124627
hda9-YL	13201112
ChIP-Seq
Sample name	Total reads	Mapped reads	Unique mapped reads
WT	9412540	8,939,183 (95%)	3392775
HDA9-FLAG	8433647	7,891,855 (94%)	2668582
WT-H3K27ac	12735322	8,375,379 (66%)	2466424
hda9-H3K27ac	16869773	16,623,272 (99%)	13687142
pwr-H3K27ac	13043825	10,843,099 (83%)	4503822
